# Supplementary material for: Multiomic insights into the MPO-mediated NET formation pathway in alcohol-induced epilepsy risk
Source: Genes Dis. 2025 Nov 1;13(3):101917. doi: 10.1016/j.gendis.2025.101917 (PMC12886535; doi:10.1016/j.gendis.2025.101917)
Supplement: Multimedia component 1 [file mmc1.xlsx]

## Sheet: SUPPLEMENTAL MATERIAL
SUPPLEMENTAL MATERIAL
Supplementary Table S1 Age-standardized prevalence rate and AAPC of Idiopathic epilepsy at global and regional level, 1990-2021
Supplementary Table S2 Age-standardized DALY rate and AAPC of Idiopathic epilepsy at global and regional level, 1990-2021
Supplementary Table S3 Age-standardized mortality rate and AAPC of Idiopathic epilepsy at global and regional level, 1990-2021
Supplementary Table S4 Age-standardized incidence rate and AAPC of Idiopathic epilepsy at national level, 1990-2021
Supplementary Table S5 Age-standardized prevalence rate and AAPC of Idiopathic epilepsy at national level, 1990-2021
Supplementary Table S6 Age-standardized mortality rate and AAPC of Idiopathic epilepsy at national level, 1990-2021
Supplementary Table S7 Age-standardized DALY rate and AAPC of Idiopathic epilepsy at national level, 1990-2021
Supplementary Table S8 Instrumental variables for Exposures
Supplementary Table S9 Sensitivity analysis of Mendelian randomization
Supplementary Table S10 Alcohol-related genes from GeneCards
Supplementary Table S11 Differentially expressed genes in GSE143272

## Sheet: Supplementary Table S1
	Supplementary Table S1. Age-standardized prevalence rate and AAPC of Idiopathic epilepsy at global and regional level, 1990-2021
		Prevalence(95% UI)
		Cases in 1990	ASPR in 1990 (per 100 000)	Cases in 2021	ASPR in 2021 (per 100 000)	AAPC
1	Global	15320820 (11456272-19419537)	287.46 (215.7-362.96)	24220856 (18476943-30677995)	307.38 (234.71-389.02)	0.21 (0.20 - 0.23)
	Gender
2	Female	7289066 (5410501-9268891)	274.22 (205.27-346.84)	11598708 (8787001-14784754)	293.4 (223.17-373)	0.21 (0.20 - 0.23)
3	Male	8031753 (6017720-10164819)	301.58 (227.08-379.46)	12622148 (9672283-15882177)	321.82 (246.89-405.07)	0.20 (0.19 - 0.22)
	SDI level
1	High-middle SDI	2771601 (2019357-3491164)	262.35 (192.06-332.36)	3488443 (2452172-4627887)	266.44 (185.63-353.86)	0.05 (-0.01 to 0.12)
2	High SDI	2874983 (2077734-3717415)	323.52 (233.96-417.19)	4192882 (2841951-5535550)	357.35 (242.69-470.32)	0.31 (0.21 to 0.41)
3	Low-middle SDI	3262716 (2121347-4528532)	277.87 (182.03-385.59)	5744184 (4244875-7423713)	301.71 (224.05-388.1)	0.23 (0.16 to 0.31)
4	Low SDI	1566135 (854321-2318952)	308.54 (169.15-454.95)	3443197 (2342908-4625232)	308.01 (214.67-412.5)	-0.01 (-0.04 to 0.02)
5	Middle SDI	4828175 (3502836-6175502)	279.06 (204.04-356.33)	7330502 (5383584-9313155)	303.03 (223.38-384.61)	0.26 (0.20 to 0.32)
	GBD Region
1	Central Europe, Eastern Europe, and Central Asia	1391885 (1019142-1772731)	330.17 (240.55-419.77)	1384869 (965095-1806297)	326.32 (228.04-425.29)	-0.06 (-0.09 to -0.02)
3	High-income	2902770 (2055779-3731553)	315.58 (223.31-407.21)	4072652 (2740205-5373431)	343.72 (233.41-454.93)	0.27 (0.16 to 0.37)
4	Latin America and Caribbean	2034554 (1467047-2643377)	521.01 (375.25-667.77)	2810558 (2070201-3628002)	470.63 (346.3-607.62)	-0.35 (-0.39 to -0.30)
5	North Africa and Middle East	1137471 (738842-1583544)	311.91 (205.43-423.98)	1940596 (1322545-2650490)	316.21 (217.48-430.74)	-0.01 (-0.07 to 0.05)
6	South Asia	2706514 (1714523-3856614)	247.67 (158.83-349.79)	4707517 (3434380-6020088)	259.69 (190.7-329.9)	0.13 (0.02 to 0.23)
7	Southeast Asia, East Asia, and Oceania	3343150 (2392736-4409281)	200.6 (144.23-262.7)	5040600 (3657680-6516494)	232.15 (167.95-298.17)	0.48 (0.41 to 0.56)
8	Sub-Saharan Africa	1804476 (1136632-2549040)	371.06 (235.09-518.76)	4264065 (3098711-5545570)	386.27 (286.73-491.28)	0.13 (0.08 to 0.19)
	Abbreviations: AAPC, average annual percentage change; ASPR,age-standardized prevalence rate; SDI, sociodemographic index; UI, uncertainty interval.

## Sheet: Supplementary Table S2 
Supplementary Table S2. Age-standardized DALY rate and AAPC of Idiopathic epilepsy at global and regional level, 1990-2021
	DALYs (95% UI)
	Cases in 1990	Age-standardized DALY rate in1990 (per 100 000)	Cases in 2021	Age-standardized DALY rate in 2021 (per 100 000)	AAPC
Global	11378954 (8902710-14231577)	208.08 (163.21-260.35)	13877827 (10732569-17619993)	177.84 (137.66-225.9)	-0.52 (-0.58 to -0.47)
Gender
Female	4984372 (3595754-6364531)	182.9 (132.52-234.56)	5986292 (4439424-7794993)	154.25 (114.73-201.76)	-0.56 (-0.62 to -0.49)
Male	6394581 (5094694-7800351)	233.74 (187.17-284.31)	7891536 (6182334-9856272)	201.28 (157.93-252.74)	-0.49 (-0.55 to -0.43)
SDI level
High-middle SDI	1783634 (1402274-2238661)	168.31 (132.36-211.39)	1443736 (1021983-2021723)	112.64 (79.86-157.06)	-1.29 (-1.39 to -1.20)
High SDI	1177932 (844227-1647445)	133.21 (95.31-186.37)	1466497 (992406-2150301)	125.9 (84.94-188.08)	-0.18 (-0.24 to -0.11)
Low-middle SDI	3061150 (2192306-3945334)	256.25 (185.08-329.45)	4116015 (3207700-5233554)	215.13 (168.21-270.44)	-0.57 (-0.64 to -0.51)
Low SDI	1802907 (1362683-2320104)	366.95 (280.89-467.39)	3320413 (2619841-4187258)	308.07 (246.46-378.61)	-0.57 (-0.65 to -0.49)
Middle SDI	3543162 (2789455-4471812)	199.16 (158.06-250.27)	3519220 (2606430-4601491)	145.96 (108.41-192.62)	-1.01 (-1.11 to -0.91)
GBD Region
Central Europe, Eastern Europe, and Central Asia	747918 (582356-950721)	179.1 (139.26-226.98)	672317 (510497-873611)	162.97 (125.02-213.41)	-0.33 (-0.47 to -0.19)
High-income	1125498 (800928-1596519)	122.98 (87.12-173.6)	1402064 (941460-2073856)	119.06 (79.38-179.88)	-0.13 (-0.20 to -0.06)
Latin America and Caribbean	1148406 (853886-1489103)	288.93 (218.65-377.4)	1318898 (987773-1773671)	220.71 (164.78-296.93)	-0.87 (-0.96 to -0.78)
North Africa and Middle East	869077 (654676-1120568)	232.93 (177.79-298.87)	982282 (700420-1361899)	158.62 (113.88-219.76)	-1.28 (-1.37 to -1.18)
South Asia	2982571 (2059675-3805678)	266.28 (184.04-341.67)	3612472 (2845810-4472974)	199.21 (156.41-246.16)	-0.94 (-1.06 to -0.82)
Southeast Asia, East Asia, and Oceania	2752962 (2189210-3423732)	159.23 (126.61-198.96)	2217008 (1574008-2995777)	104.63 (74.95-142.61)	-1.35 (-1.43 to -1.26)
Sub-Saharan Africa	1752523 (1347627-2251922)	377.27 (294.01-476.23)	3672786 (2873814-4586892)	345.33 (274.26-425.96)	-0.29 (-0.33 to -0.24)
Abbreviations: AAPC, average annual percentage change; DALY,disability-adjusted life-year;SDI, sociodemographic index; UI, uncertainty interval.

## Sheet: Supplementary Table S3 
Supplementary Table S3. Age-standardized mortality rate and AAPC of Idiopathic epilepsy at global and regional level, 1990-2021
	Deaths(95% UI)
	Cases in 1990	Age-standardized mortality rate in 1990 (per 100 000)	Cases in 2021	Age-standardized mortality rate in 2021 (per 100 000)	AAPC
Global	104356 (85059-113885)	2.07 (1.7-2.25)	139851 (116953-153370)	1.74 (1.46-1.92)	-0.53 (-0.64 to -0.43)
Gender
Female	41651 (28232-48921)	1.62 (1.1-1.89)	55980 (39449-63074)	1.36 (0.96-1.54)	-0.54 (-0.63 to -0.46)
Male	62706 (50779-70385)	2.57 (2.12-2.88)	83871 (69903-94435)	2.14 (1.78-2.41)	-0.57 (-0.68 to -0.46)
SDI level
High-middle SDI	15683 (14231-17683)	1.5 (1.36-1.69)	14051 (12417-15374)	0.93 (0.83-1.02)	-1.51 (-1.72 to -1.31)
High SDI	9610 (9347-9968)	1 (0.98-1.05)	17447 (15721-18584)	1.08 (1-1.14)	0.21 (-0.12 to 0.54)
Low-middle SDI	29745 (20270-34343)	3.08 (2.13-3.54)	42612 (32664-48021)	2.51 (1.91-2.83)	-0.61 (-0.79 to -0.44)
Low SDI	20198 (16059-23512)	5.69 (4.63-6.71)	36906 (29986-43935)	4.64 (3.76-5.43)	-0.64 (-0.77 to -0.52)
Middle SDI	29033 (24674-32113)	1.83 (1.57-2.03)	28709 (24686-31674)	1.15 (0.99-1.27)	-1.50 (-1.75 to -1.26)
GBD Region
Central Europe, Eastern Europe, and Central Asia	6077 (5938-6336)	1.43 (1.39-1.49)	6935 (6084-7586)	1.48 (1.29-1.63)	0.22 (-0.36 to 0.81)
High-income	9029 (8795-9303)	0.89 (0.87-0.92)	18152 (16351-19399)	1.06 (0.98-1.11)	0.50 (0.11 to 0.89)
Latin America and Caribbean	7001 (6688-7292)	2.01 (1.93-2.09)	10545 (9612-11506)	1.72 (1.57-1.88)	-0.43 (-0.55 to -0.31)
North Africa and Middle East	6898 (5560-8124)	2.25 (1.91-2.62)	7374 (5915-8547)	1.32 (1.08-1.52)	-1.66 (-1.83 to -1.49)
South Asia	32077 (20640-37634)	3.56 (2.3-4.19)	41859 (31308-47631)	2.58 (1.87-2.94)	-0.99 (-1.24 to -0.74)
Southeast Asia, East Asia, and Oceania	24711 (21186-29327)	1.52 (1.32-1.81)	16320 (13632-19470)	0.71 (0.6-0.85)	-2.40 (-2.73 to -2.08)
Sub-Saharan Africa	18564 (15692-21981)	5.56 (4.71-6.7)	38666 (31461-45776)	4.92 (4.06-5.72)	-0.38 (-0.46 to -0.30)
Abbreviations: AAPC, average annual percentage change; SDI, sociodemographic index; UI, uncertainty interval.

## Sheet: Supplementary Table S4
Supplementary Table S4. Age-standardized incidence rate and AAPC of Idiopathic epilepsy at national level, 1990-2021
	Incidence (95% UI)
	Cases in 1990	ASIR in 1990 (per 100 000)	Cases in 2021	ASIR in 2021 (per 100 000)	AAPC
National level
Afghanistan	5516 (921-11013)	48.01 (8.26-96.07)	16320 (3945-31363)	43.92 (10.19-83.9)	-0.29 (-0.37 to -0.21)
Albania	1403 (389-2539)	39.35 (10.97-70.67)	991 (255-1595)	43.56 (11.08-70.69)	0.31 (0.17 to 0.45)
Algeria	13815 (3609-25652)	46.73 (12.59-84.69)	19584 (5214-33093)	43.91 (11.81-74.65)	-0.16 (-0.22 to -0.10)
American Samoa	20 (6-36)	38.57 (11.17-68.69)	20 (5-32)	40.29 (10.5-65.54)	0.13 (-0.13 to 0.39)
Andorra	32 (11-49)	61.79 (21.35-95.93)	43 (12-65)	59.63 (17.2-92.15)	-0.18 (-0.26 to -0.09)
Angola	7409 (1398-15070)	62.13 (11.52-122.83)	25615 (6738-45346)	69.29 (18.67-119.89)	0.37 (0.33 to 0.41)
Antigua and Barbuda	48 (12-80)	78.04 (19.94-128.23)	67 (18-106)	79.14 (21.12-126.7)	0.04 (-0.01 to 0.09)
Argentina	13455 (3703-22751)	40.38 (11.15-67.88)	19540 (4859-32977)	45.61 (11.37-77.22)	0.41 (0.35 to 0.47)
Armenia	1326 (358-2323)	37.48 (10.08-65.68)	995 (331-1644)	38.04 (12.34-63.95)	-0.07 (-0.23 to 0.10)
Australia	7813 (2417-12612)	48.17 (14.72-77.08)	11257 (3191-18357)	48.29 (13.66-79.74)	0.01 (-0.04 to 0.05)
Austria	3922 (1176-6375)	55.52 (16.68-91.04)	4492 (1349-7044)	57.44 (16.68-90.39)	0.11 (0.07 to 0.16)
Azerbaijan	3368 (791-5905)	42.77 (10.11-73.77)	4594 (1369-7563)	47.08 (14.04-76.77)	0.31 (0.24 to 0.38)
Bahamas	184 (52-310)	67.9 (19.29-113.6)	242 (77-393)	65.45 (20.58-105)	-0.14 (-0.20 to -0.08)
Bahrain	297 (83-509)	57.5 (16.4-97.97)	810 (241-1347)	59.06 (17.24-97.78)	0.07 (0.01 to 0.13)
Bangladesh	31789 (6704-60824)	25.1 (5.24-47.74)	41793 (11936-73953)	25.74 (7.38-45.46)	0.07 (0.02 to 0.12)
Barbados	169 (49-280)	67.31 (19.48-112)	167 (52-265)	63.11 (19.15-102.46)	-0.21 (-0.27 to -0.15)
Belarus	3624 (994-6367)	37.15 (10.17-65.03)	2510 (679-4138)	31.12 (8.59-51.55)	-0.54 (-0.61 to -0.47)
Belgium	5515 (1645-8807)	59.78 (17.63-97.93)	7213 (2104-11074)	66.68 (19.54-102.19)	0.35 (0.28 to 0.41)
Belize	107 (24-196)	50.57 (11.34-90.63)	248 (70-438)	55.81 (15.69-97.33)	0.32 (0.24 to 0.39)
Benin	3108 (499-6243)	51.81 (8.55-104.07)	8420 (1944-15562)	54.98 (13.04-100.62)	0.16 (0.00 to 0.32)
Bermuda	39 (11-64)	69.49 (17.79-112.56)	34 (10-55)	62.61 (19.56-102.58)	-0.32 (-0.39 to -0.24)
Bhutan	203 (33-421)	28.94 (4.81-58.76)	231 (64-419)	31.79 (8.54-57.82)	0.29 (0.23 to 0.35)
Bolivia (Plurinational State of)	3781 (832-6893)	53.86 (11.65-97.82)	5800 (1483-9715)	48.64 (12.47-82)	-0.28 (-0.39 to -0.17)
Bosnia and Herzegovina	1557 (430-2834)	36.18 (9.9-65.63)	1111 (300-1799)	41 (11.19-69.11)	0.43 (0.40 to 0.46)
Botswana	713 (152-1332)	48.25 (10.46-87.83)	1526 (433-2598)	63.38 (18.18-106.35)	0.86 (0.79 to 0.94)
Brazil	97572 (60875-135801)	61.44 (38.67-84.46)	117285 (78931-156517)	55.3 (37.31-74.23)	-0.34 (-0.43 to -0.24)
Brunei Darussalam	175 (48-304)	63.73 (17.52-108.76)	243 (75-386)	56.42 (17.47-88.9)	-0.40 (-0.43 to -0.36)
Bulgaria	3195 (1014-5378)	41.75 (13.36-70.79)	2346 (643-3762)	43.52 (11.97-71.12)	0.14 (0.04 to 0.24)
Burkina Faso	5424 (912-11933)	46.94 (7.77-102.72)	13358 (2354-26262)	50.83 (9.17-99.01)	0.25 (0.19 to 0.30)
Burundi	3610 (567-7127)	54.99 (8.63-107.91)	7238 (1429-14567)	47.65 (9.19-93.68)	-0.48 (-0.67 to -0.29)
Cabo Verde	202 (42-395)	50.72 (10.85-98.89)	369 (100-637)	66.93 (17.99-115.61)	0.92 (0.87 to 0.97)
Cambodia	3530 (711-6958)	29.19 (6.05-57.33)	5545 (1707-10145)	32.1 (9.96-58.66)	0.30 (0.25 to 0.35)
Cameroon	6523 (1198-12817)	53.44 (10.11-103.58)	20248 (5267-36088)	57.81 (14.88-102.28)	0.23 (0.03 to 0.42)
Canada	8780 (2732-14180)	33.37 (10.4-53.82)	12188 (3302-19377)	35.3 (8.98-57.46)	0.21 (0.02 to 0.40)
Central African Republic	1575 (319-3209)	50.21 (9.94-100.47)	2958 (609-5533)	47.86 (9.92-89.38)	-0.18 (-0.37 to 0.02)
Chad	3063 (425-6729)	41.51 (5.79-89.02)	10491 (1871-20868)	49.34 (8.66-97.32)	0.56 (0.50 to 0.62)
Chile	8754 (2624-14471)	63.06 (18.93-103.71)	11551 (3444-18452)	66.29 (19.89-107.18)	0.17 (0.11 to 0.22)
China	263498 (174651-362824)	22.36 (15.04-30.92)	359966 (248027-475661)	28.19 (19.03-37.89)	0.78 (0.65 to 0.91)
Colombia	23386 (5469-40540)	65.79 (15.59-113.96)	30190 (7624-51156)	64.36 (16.19-110.33)	-0.07 (-0.08 to -0.05)
Comoros	291 (51-584)	54.67 (9.49-109.93)	439 (132-782)	57.13 (17.12-101.05)	0.14 (0.08 to 0.21)
Congo	1750 (350-3471)	64.5 (13.07-124.84)	3801 (1063-6520)	67.56 (18.95-115.04)	0.15 (0.12 to 0.18)
Cook Islands	8 (2-14)	39.54 (11.46-70.31)	7 (2-11)	40.97 (12.87-66.51)	0.11 (0.02 to 0.20)
Costa Rica	2042 (580-3600)	62.55 (18.24-107.9)	2860 (838-4631)	63.47 (18.77-104.72)	0.07 (-0.03 to 0.16)
Côte d'Ivoire	7630 (1397-14992)	53.98 (9.85-104.33)	18421 (4398-33460)	60.69 (14.47-109.15)	0.37 (0.31 to 0.42)
Croatia	2226 (530-3624)	49.33 (11.89-81.39)	1579 (444-2489)	45.32 (11.94-73.46)	-0.28 (-0.34 to -0.22)
Cuba	5032 (1411-8733)	46.51 (12.9-79.47)	4105 (1142-6896)	43.97 (12.24-75.35)	-0.17 (-0.21 to -0.12)
Cyprus	395 (102-668)	51.87 (13.43-87.16)	616 (170-987)	51.14 (14.01-82.26)	-0.07 (-0.18 to 0.03)
Czechia	4205 (1340-6892)	45 (14.39-73.48)	4163 (1255-6575)	46.13 (13.6-75.71)	0.08 (0.06 to 0.10)
Democratic People's Republic of Korea	5223 (1155-9319)	24.98 (5.62-44.98)	5162 (1382-9075)	21.74 (5.9-38.69)	-0.40 (-0.60 to -0.21)
Democratic Republic of the Congo	23430 (4035-46524)	52.06 (8.78-100.83)	49843 (10597-92421)	49.34 (10.43-91.1)	-0.21 (-0.40 to -0.02)
Denmark	2028 (598-3286)	43.91 (13.16-71.15)	2267 (606-3531)	42.61 (11.12-66.87)	-0.09 (-0.19 to -0.00)
Djibouti	264 (51-540)	56.36 (10.68-113.75)	800 (212-1429)	61.9 (16.47-110.27)	0.28 (0.26 to 0.30)
Dominica	55 (13-96)	71.84 (16.51-124.17)	49 (17-78)	77.57 (27.16-123.42)	0.24 (0.18 to 0.30)
Dominican Republic	3751 (807-6864)	47.38 (10.31-85.85)	6379 (1815-10939)	57.98 (16.36-98.46)	0.66 (0.62 to 0.71)
Ecuador	9357 (2128-16558)	88.38 (20.2-156.36)	17237 (5412-29200)	94.94 (29.94-160.51)	0.18 (-0.09 to 0.46)
Egypt	25862 (5490-48897)	40.63 (8.56-75.91)	52019 (13581-88282)	46.29 (12.04-77.72)	0.30 (0.07 to 0.53)
El Salvador	2936 (710-5472)	49.44 (12.59-90.56)	3575 (850-6058)	54.97 (13.24-92.64)	0.35 (0.24 to 0.47)
Equatorial Guinea	266 (45-532)	53.7 (8.92-106.93)	1372 (342-2319)	84.91 (20.56-140.91)	1.47 (1.34 to 1.60)
Eritrea	2028 (363-4176)	51.05 (8.82-103.31)	4035 (989-7500)	55.75 (13.88-102.53)	0.31 (0.14 to 0.48)
Estonia	573 (146-953)	38.73 (9.88-65.17)	526 (164-808)	44.89 (13.72-69.46)	0.49 (0.36 to 0.62)
Eswatini	427 (84-780)	46.62 (9.48-83.04)	689 (161-1221)	56.63 (13.58-98.47)	0.64 (0.56 to 0.72)
Ethiopia	21707 (8275-36677)	37.62 (14.44-62.77)	50042 (26329-75113)	41.38 (21.95-62.26)	0.29 (0.16 to 0.41)
Fiji	312 (87-553)	38.25 (10.77-66.9)	381 (111-616)	41.21 (12.06-66.5)	0.22 (0.12 to 0.32)
Finland	2282 (750-3763)	48.33 (15.58-77.96)	2532 (765-3994)	52.4 (15.66-84.14)	0.24 (0.18 to 0.31)
France	38645 (12146-61225)	70.03 (22.04-111.54)	47359 (16632-74013)	76.22 (26.33-120.95)	0.25 (0.21 to 0.30)
Gabon	816 (164-1454)	75.64 (15.45-134.75)	1566 (334-2705)	82.8 (17.75-140.92)	0.28 (0.21 to 0.34)
Gambia	514 (98-1026)	44.11 (8.45-87.11)	1352 (302-2437)	51.01 (11.75-90.35)	0.46 (0.42 to 0.49)
Georgia	2321 (559-3895)	43.68 (10.68-74.06)	1345 (409-2187)	41.54 (12.49-68.35)	-0.24 (-0.43 to -0.04)
Germany	56905 (18187-89583)	79.89 (25.64-128.14)	74433 (22871-112811)	91.82 (27.51-140.48)	0.39 (0.17 to 0.61)
Ghana	8049 (1599-15712)	46.04 (9.11-88.5)	20839 (5733-35587)	56.42 (15.15-95.64)	0.66 (0.60 to 0.72)
Greece	4415 (1363-7135)	47.1 (14.61-78.27)	4020 (1041-6328)	47.92 (12.44-76.12)	0.03 (-0.04 to 0.11)
Greenland	31 (8-52)	55.42 (14.67-92.26)	30 (10-47)	53.78 (17.92-86.17)	-0.10 (-0.15 to -0.05)
Grenada	54 (14-95)	58.47 (15.62-101.01)	62 (17-102)	63.05 (17.36-104.43)	0.25 (0.24 to 0.26)
Guam	54 (14-91)	38.6 (9.85-63.59)	61 (21-100)	39.89 (13.55-65.08)	0.11 (0.07 to 0.14)
Guatemala	5391 (1152-10537)	55.73 (11.97-108.19)	10197 (2788-16910)	61.46 (17.01-101.68)	0.31 (0.28 to 0.34)
Guinea	3420 (631-7100)	47.76 (8.71-99.07)	8030 (1687-16067)	52.68 (11.5-103.69)	0.37 (0.18 to 0.56)
Guinea-Bissau	649 (98-1305)	54.39 (8.01-109.71)	1243 (239-2341)	54.34 (10.43-100.74)	0.02 (-0.12 to 0.17)
Guyana	473 (121-830)	55.89 (14.07-97.9)	494 (143-810)	63.79 (18.47-104.93)	0.44 (0.40 to 0.47)
Haiti	3656 (688-7026)	50.96 (9.28-97.89)	6452 (1574-11690)	47.1 (11.61-85.2)	-0.24 (-0.30 to -0.18)
Honduras	3190 (603-6323)	58.76 (11.57-113.72)	5930 (1308-10386)	56.6 (12.45-97.7)	-0.13 (-0.17 to -0.10)
Hungary	4000 (1112-6782)	43.39 (11.68-74.51)	3177 (1018-5092)	41.1 (12.76-68.02)	-0.16 (-0.21 to -0.12)
Iceland	113 (33-178)	44.78 (13.28-70.07)	168 (47-260)	51.38 (14.66-80.29)	0.44 (0.41 to 0.47)
India	280473 (172090-405203)	31.09 (19.42-43.6)	457420 (325186-602651)	33.17 (23.65-43.19)	0.17 (0.00 to 0.34)
Indonesia	61002 (40413-86272)	30.02 (20.07-41.35)	92528 (61423-124849)	34.9 (22.87-46.8)	0.45 (0.44 to 0.47)
Iran (Islamic Republic of)	29633 (19396-41726)	44.11 (29.53-60.71)	39827 (27032-52554)	50.02 (33.83-65.75)	0.40 (0.35 to 0.45)
Iraq	8660 (2251-16628)	39.17 (10.04-73.66)	19238 (5800-32017)	44.17 (13.26-73.41)	0.39 (0.34 to 0.44)
Ireland	2020 (526-3391)	56.85 (14.9-95.03)	2888 (887-4474)	63.77 (19.41-100.71)	0.39 (0.22 to 0.55)
Israel	2362 (642-3928)	46.83 (12.68-77.63)	5001 (1654-7850)	52.93 (17.38-83.19)	0.39 (0.36 to 0.42)
Italy	22700 (14657-30978)	44.53 (28.26-60.7)	22897 (15348-31205)	43.05 (28.68-59.72)	-0.17 (-0.37 to 0.02)
Jamaica	1472 (411-2543)	58.38 (16.57-98.32)	1569 (444-2585)	58.51 (17.02-95.44)	0.08 (-0.06 to 0.21)
Japan	45064 (30217-60664)	39.51 (26.07-53.99)	47554 (31556-64782)	44.03 (28.26-61)	0.34 (0.30 to 0.39)
Jordan	1893 (510-3320)	42.11 (11.33-72.78)	5515 (1556-8939)	43.51 (12.34-70.03)	0.10 (0.03 to 0.18)
Kazakhstan	7952 (2109-13507)	46.53 (12.39-78.87)	9430 (2663-15433)	49.76 (14.14-82.01)	0.16 (-0.02 to 0.35)
Kenya	17293 (11072-24126)	62.9 (40.89-85.63)	35642 (25413-47859)	66.17 (48.49-87.04)	0.16 (0.07 to 0.24)
Kiribati	31 (7-56)	37.59 (8.99-67.1)	46 (11-82)	35.63 (8.84-63.89)	-0.15 (-0.21 to -0.10)
Kuwait	988 (236-1674)	54.17 (13.13-90.96)	2206 (585-3563)	53.88 (14.68-86.57)	-0.03 (-0.09 to 0.03)
Kyrgyzstan	2350 (578-4222)	47.31 (11.59-83.45)	3245 (879-5504)	44.99 (12.19-76.12)	-0.21 (-0.40 to -0.01)
Lao People's Democratic Republic	1410 (232-2769)	29.15 (4.81-57.83)	2532 (641-4327)	33.36 (8.55-56.78)	0.42 (0.39 to 0.45)
Latvia	918 (220-1542)	37.15 (8.85-63.63)	652 (202-1035)	40.88 (12.41-65.24)	0.30 (0.23 to 0.37)
Lebanon	1360 (338-2444)	42.27 (10.69-75.31)	2373 (737-4005)	45.62 (14.29-76.58)	0.23 (0.20 to 0.26)
Lesotho	638 (153-1222)	36.95 (8.79-68.22)	967 (208-1740)	49.05 (10.32-86.47)	0.90 (0.85 to 0.96)
Liberia	1608 (301-3293)	54.67 (10.24-110.5)	3101 (645-5819)	52.04 (10.47-97.39)	-0.19 (-0.27 to -0.11)
Libya	2061 (439-3833)	42.02 (8.91-75.65)	2826 (810-4571)	43.55 (12.84-69.88)	0.11 (0.06 to 0.16)
Lithuania	1416 (429-2345)	40.54 (12.19-66.99)	1005 (325-1556)	42.82 (13.78-67.35)	0.19 (0.12 to 0.26)
Luxembourg	233 (73-365)	65.39 (20.79-105.31)	421 (141-651)	70.16 (23.9-109.67)	0.23 (0.14 to 0.32)
Madagascar	7704 (1506-15443)	54.65 (10.55-108.45)	16688 (4354-31234)	52.06 (13.37-96.65)	-0.17 (-0.19 to -0.15)
Malawi	6100 (1248-12173)	51.8 (10.82-103.19)	11651 (2718-21237)	52.14 (12.34-94.22)	0.02 (-0.02 to 0.07)
Malaysia	7442 (2181-13161)	39.16 (11.52-68.67)	13612 (3531-22125)	44.64 (11.78-72.67)	0.43 (0.41 to 0.46)
Maldives	106 (20-209)	41.52 (7.74-80.01)	202 (61-346)	43.62 (13.01-75.82)	0.14 (0.06 to 0.21)
Mali	3544 (511-7410)	34.32 (4.91-71.23)	12226 (2788-23661)	43.61 (10.22-84.06)	0.80 (0.42 to 1.18)
Malta	157 (42-259)	44.77 (11.97-73.63)	195 (57-314)	51.39 (15.21-84.18)	0.42 (0.31 to 0.54)
Marshall Islands	16 (4-30)	31.67 (7.32-56.83)	19 (5-35)	32.84 (8.29-60.18)	0.12 (0.10 to 0.15)
Mauritania	1254 (290-2374)	53.16 (12.05-100.29)	2681 (760-4600)	55.78 (15.69-95.13)	0.17 (0.10 to 0.24)
Mauritius	568 (139-1015)	50.99 (12.51-90.5)	706 (238-1124)	61.41 (21.23-99.53)	0.60 (0.58 to 0.63)
Mexico	76377 (53506-104459)	81.35 (57.32-111.22)	97906 (66968-130110)	76.98 (52.84-101.64)	-0.18 (-0.21 to -0.16)
Micronesia (Federated States of)	39 (10-74)	34.4 (8.23-62.05)	36 (7-62)	34.14 (7.24-58.62)	-0.06 (-0.09 to -0.02)
Monaco	15 (4-23)	56.97 (16.62-91.02)	20 (6-31)	59.97 (18.88-96.06)	0.21 (0.10 to 0.32)
Mongolia	963 (200-1699)	38.24 (7.98-65.57)	1499 (319-2592)	43.21 (9.18-74.01)	0.36 (0.23 to 0.49)
Montenegro	236 (71-396)	38.76 (11.57-65.25)	201 (56-327)	38.21 (10.43-62.64)	-0.04 (-0.10 to 0.02)
Morocco	11271 (2725-20911)	39.32 (9.39-72.19)	15675 (3773-27016)	43.2 (10.45-74.37)	0.22 (0.11 to 0.34)
Mozambique	7252 (1266-15450)	46.76 (8.2-100.45)	20223 (3815-37370)	57 (11.06-104.57)	0.61 (0.42 to 0.80)
Myanmar	14835 (2996-29538)	33.15 (6.67-64.85)	21074 (5879-37540)	37.54 (10.46-66.73)	0.38 (0.31 to 0.45)
Namibia	728 (193-1319)	46.87 (12.33-83.26)	1347 (403-2377)	53.4 (15.71-92.16)	0.42 (0.40 to 0.43)
Nauru	5 (1-8)	42.04 (9.38-74.93)	5 (1-8)	39.41 (10.37-65.46)	-0.27 (-0.43 to -0.12)
Nepal	6714 (1120-13843)	31.26 (5.34-63.07)	11066 (2421-19669)	35.76 (7.78-63.58)	0.44 (0.34 to 0.54)
Netherlands	7036 (2053-10978)	47.77 (13.85-73.96)	8766 (2585-13716)	56.43 (16.12-91.45)	0.56 (0.48 to 0.65)
New Zealand	1892 (748-2902)	57.11 (22.42-87.83)	2377 (936-3587)	51.48 (20.61-77.87)	-0.38 (-0.43 to -0.32)
Nicaragua	2382 (540-4384)	53.25 (12.02-96.21)	3500 (841-6540)	51.34 (12.59-95.55)	-0.11 (-0.13 to -0.09)
Niger	4259 (542-9309)	42.08 (5.46-92.58)	12533 (2162-26972)	41 (7.11-85.1)	-0.11 (-0.15 to -0.07)
Nigeria	61396 (38848-86524)	59.41 (37.27-83.19)	170702 (118786-224352)	66.36 (47.6-86.14)	0.37 (0.30 to 0.45)
Niue	1 (0-2)	37.19 (7.54-64.72)	1 (0-1)	39.77 (11.85-64.75)	0.22 (0.19 to 0.25)
North Macedonia	777 (238-1332)	39.78 (12.19-68.07)	714 (206-1131)	38.74 (11.29-62.85)	-0.08 (-0.10 to -0.07)
Northern Mariana Islands	19 (4-32)	41.16 (9.71-69.08)	17 (4-29)	38.18 (8.98-62.66)	-0.25 (-0.36 to -0.14)
Norway	2687 (1660-3791)	67.43 (41.94-96.45)	3339 (2025-4611)	67.39 (40.53-93.18)	-0.00 (-0.04 to 0.04)
Oman	916 (186-1695)	39.2 (7.92-71.59)	2297 (683-3650)	49.91 (14.84-79.55)	0.72 (0.65 to 0.78)
Pakistan	42928 (17472-73791)	34.25 (14.41-57.87)	91541 (44758-138269)	36.1 (18.01-54.04)	0.18 (0.15 to 0.21)
Palau	7 (2-12)	41.88 (9.72-72.93)	7 (2-11)	42.97 (11.81-69.72)	0.08 (0.02 to 0.14)
Palestine	1020 (200-1966)	40.76 (7.87-78.17)	2498 (774-4442)	44.25 (13.95-77.63)	0.25 (0.20 to 0.31)
Panama	1493 (333-2603)	58.49 (13.32-102.18)	3014 (847-4866)	70.77 (19.88-113.99)	0.62 (0.60 to 0.63)
Papua New Guinea	1267 (270-2522)	27.61 (5.94-54.6)	3172 (775-5779)	27.88 (6.62-50.78)	0.04 (-0.03 to 0.10)
Paraguay	2130 (531-3853)	47.68 (11.63-86.67)	3808 (1253-6275)	52.39 (17.31-86.1)	0.30 (0.29 to 0.32)
Peru	15725 (3578-27519)	66.79 (15.71-115.24)	24466 (6969-40938)	67.82 (18.93-113.03)	0.04 (-0.02 to 0.11)
Philippines	24827 (16964-33442)	35.01 (24.29-46.67)	41855 (29016-56497)	36.4 (25.48-48.63)	0.09 (0.05 to 0.12)
Poland	12564 (8726-16720)	34.57 (23.95-46.52)	12308 (8037-16538)	39.07 (26.09-53.66)	0.41 (0.34 to 0.47)
Portugal	3822 (876-6498)	40.65 (9.33-69.9)	4592 (1220-7126)	47.74 (12.72-76.44)	0.48 (0.36 to 0.59)
Puerto Rico	2430 (720-4154)	67.42 (20.07-115.57)	1818 (531-2911)	62.97 (18.35-100.1)	-0.23 (-0.28 to -0.17)
Qatar	277 (74-471)	59.4 (15.47-100.22)	1477 (485-2385)	55.4 (17.93-87.5)	-0.21 (-0.26 to -0.17)
Republic of Korea	21237 (5864-34677)	47.66 (13.3-77.12)	21404 (5486-32888)	47.72 (12.08-74.33)	-0.01 (-0.05 to 0.03)
Republic of Moldova	1634 (437-2813)	37.11 (9.97-63.8)	977 (291-1613)	32.2 (9.37-54.43)	-0.46 (-0.50 to -0.41)
Romania	9246 (2581-15623)	42.32 (11.58-71.16)	6526 (1925-10401)	42.13 (12.64-68.08)	-0.03 (-0.14 to 0.08)
Russian Federation	51039 (36088-68916)	35.86 (25.18-48.67)	41005 (27958-54875)	32.02 (21.63-43.91)	-0.39 (-0.42 to -0.36)
Rwanda	4852 (933-9466)	56.75 (10.91-109.29)	7911 (1724-14528)	54.69 (11.94-98.7)	-0.11 (-0.17 to -0.06)
Saint Kitts and Nevis	34 (9-58)	79.05 (20.8-134.7)	39 (12-63)	71.64 (22.51-116.33)	-0.27 (-0.40 to -0.15)
Saint Lucia	99 (26-175)	67.5 (18.38-119.36)	107 (29-178)	65.73 (17.08-111.31)	-0.03 (-0.10 to 0.04)
Saint Vincent and the Grenadines	69 (15-125)	57.92 (13.14-104.12)	69 (17-113)	63.85 (15.73-104.35)	0.31 (0.28 to 0.33)
Samoa	63 (13-114)	33.48 (6.96-59.35)	80 (24-136)	35.21 (10.96-59.38)	0.18 (0.16 to 0.20)
San Marino	11 (3-18)	50.83 (14.21-81.96)	13 (4-20)	50.92 (14.51-78.47)	-0.04 (-0.15 to 0.07)
Sao Tome and Principe	69 (12-138)	48.97 (8.45-96.55)	141 (41-243)	61.26 (17.79-104.1)	0.73 (0.71 to 0.75)
Saudi Arabia	9425 (2158-17044)	53.27 (12.28-95.36)	24102 (6271-39558)	67.05 (17.57-107.39)	0.74 (0.70 to 0.77)
Senegal	4735 (687-9208)	50.58 (7.43-97.5)	9736 (2078-18156)	56.34 (12.03-104.72)	0.34 (0.26 to 0.42)
Serbia	4293 (1182-7242)	48.14 (13.35-81.14)	3444 (980-5513)	45.05 (12.51-72.95)	-0.22 (-0.27 to -0.17)
Seychelles	29 (8-52)	38.02 (10.26-67.11)	41 (12-70)	42.02 (12.33-72)	0.32 (0.18 to 0.46)
Sierra Leone	2353 (389-4559)	47.67 (7.9-90.64)	4916 (974-9070)	49.82 (10.04-92.46)	0.15 (0.06 to 0.24)
Singapore	1117 (332-1863)	37.8 (11.41-62.91)	2099 (603-3370)	42.99 (12.19-69.1)	0.41 (0.39 to 0.42)
Slovakia	2190 (605-3589)	43.12 (11.91-71.25)	2148 (623-3532)	46.02 (13.5-76.59)	0.20 (0.15 to 0.25)
Slovenia	853 (281-1382)	46.45 (15.53-74.59)	718 (221-1132)	41.85 (13.04-68.07)	-0.33 (-0.36 to -0.30)
Solomon Islands	112 (22-223)	29.2 (5.8-56.87)	225 (51-410)	30.39 (7.03-54.97)	0.16 (0.08 to 0.25)
Somalia	3606 (504-8021)	38.16 (5.55-84.03)	9108 (1372-19866)	35.54 (5.55-76.22)	-0.21 (-0.28 to -0.15)
South Africa	23832 (14673-34919)	59.49 (37.41-84.91)	33214 (20311-46183)	58.7 (35.79-81.51)	-0.09 (-0.31 to 0.13)
South Sudan	3825 (839-7670)	56.4 (12.5-112.67)	5622 (1248-10953)	50.57 (11.29-97.85)	-0.35 (-0.44 to -0.26)
Spain	14898 (3895-25410)	41.73 (11.07-70.48)	17767 (5790-28706)	43.98 (13.67-71.8)	0.16 (0.01 to 0.31)
Sri Lanka	8830 (1914-15484)	50.01 (10.91-87.66)	11228 (2760-18557)	52.78 (12.83-86.89)	0.17 (0.14 to 0.20)
Sudan	8558 (1718-17071)	34.78 (7.13-67.86)	19218 (5103-33204)	39.08 (10.31-67.12)	0.40 (0.33 to 0.47)
Suriname	247 (55-449)	60.38 (13.47-108.27)	376 (122-606)	66.6 (21.61-107.67)	0.31 (0.29 to 0.33)
Sweden	3465 (1343-5488)	44.87 (17.45-71.8)	3689 (1573-5654)	39.86 (16.87-62.89)	-0.38 (-0.46 to -0.31)
Switzerland	3618 (1160-5689)	55.65 (17.79-88.68)	4415 (1266-6831)	54.11 (14.91-85.33)	-0.10 (-0.14 to -0.07)
Syrian Arab Republic	5391 (1161-10414)	34.73 (7.47-64.54)	5147 (1473-8531)	37.95 (10.64-62.44)	0.31 (0.11 to 0.50)
Taiwan (Province of China)	6174 (1952-10167)	31.32 (9.93-51.45)	7721 (2127-11774)	34.96 (9.32-55.36)	0.34 (0.23 to 0.45)
Tajikistan	3181 (777-5940)	49.96 (12.42-92.6)	4869 (1338-8428)	44.97 (12.25-77.19)	-0.39 (-0.48 to -0.30)
Thailand	18996 (4587-36076)	32.81 (7.98-62.31)	25162 (7863-40960)	43.04 (13.94-71.16)	0.88 (0.85 to 0.91)
Timor-Leste	271 (55-540)	29.43 (6.03-57.76)	522 (145-918)	34.24 (9.66-60.25)	0.55 (0.32 to 0.77)
Togo	2888 (587-5710)	63.91 (12.98-125.07)	5184 (1166-9782)	57.03 (12.77-105.21)	-0.35 (-0.44 to -0.26)
Tokelau	1 (0-1)	31.29 (7.43-57.87)	0 (0-1)	33.05 (7.71-59.43)	0.14 (0.01 to 0.27)
Tonga	34 (8-59)	30.8 (7.32-53.19)	37 (11-60)	32.86 (10.16-52.77)	0.20 (0.18 to 0.21)
Trinidad and Tobago	876 (243-1459)	69.8 (19.54-115.53)	933 (265-1537)	72.26 (20.48-118.96)	0.19 (0.06 to 0.32)
Tunisia	3313 (867-5850)	35.7 (9.41-62.61)	4598 (1332-7796)	42.07 (12.07-71.3)	0.54 (0.51 to 0.57)
Turkiye	30863 (7004-54878)	49.3 (11.63-87.98)	43973 (13647-72076)	57.02 (17.76-93.34)	0.52 (0.41 to 0.63)
Turkmenistan	1831 (513-3278)	42.44 (12.4-74.58)	2504 (598-4328)	47.49 (11.33-81.92)	0.34 (0.29 to 0.39)
Tuvalu	3 (1-6)	32.11 (8.89-57.39)	4 (1-7)	33.19 (9.49-56.56)	0.07 (-0.00 to 0.15)
Uganda	12496 (1882-25763)	58.13 (9.15-119.13)	32443 (6989-58736)	64.12 (13.38-115.21)	0.32 (0.23 to 0.41)
Ukraine	19593 (6536-31651)	41.1 (13.84-66.43)	12868 (4047-20913)	36.47 (11.16-59.36)	-0.39 (-0.52 to -0.27)
United Arab Emirates	1284 (384-2168)	66.4 (19.87-111.63)	5335 (1735-8863)	64.43 (22-105.63)	-0.09 (-0.17 to -0.02)
United Kingdom	36201 (25980-48032)	68.19 (48.47-89.34)	42922 (29133-57869)	71.96 (49.02-97.76)	0.17 (0.14 to 0.20)
United Republic of Tanzania	16044 (3640-31004)	53.44 (12.07-102.09)	40002 (9568-72527)	60.72 (14.63-108.54)	0.43 (0.12 to 0.73)
United States of America	87721 (58692-119852)	36.85 (24.44-50.94)	131613 (82178-180640)	42.91 (27.14-60.73)	0.50 (0.45 to 0.56)
United States Virgin Islands	72 (20-117)	66.36 (18.53-108.36)	50 (16-78)	66.36 (20.17-107.56)	-0.01 (-0.12 to 0.10)
Uruguay	1492 (423-2624)	49.15 (14.04-86.64)	1779 (421-2893)	56.27 (13.4-91.48)	0.45 (0.40 to 0.51)
Uzbekistan	10427 (2763-18459)	43 (11.56-75.94)	17179 (4639-27932)	49.41 (13.63-79.92)	0.38 (0.15 to 0.60)
Vanuatu	51 (11-95)	29.65 (6.42-55.58)	104 (23-181)	30.85 (7.02-53.41)	0.13 (0.09 to 0.17)
Venezuela (Bolivarian Republic of)	13863 (3174-25480)	67.94 (15.49-123.3)	16559 (5129-28253)	64.57 (19.99-110.86)	-0.16 (-0.22 to -0.10)
Viet Nam	20620 (4227-39216)	27.03 (5.61-51.6)	32978 (7580-56040)	34.62 (8-58.88)	0.84 (0.63 to 1.04)
Yemen	5317 (888-10890)	30.92 (5.07-63.47)	12930 (2526-24018)	33.31 (6.51-61.36)	0.23 (0.19 to 0.28)
Zambia	6271 (1263-12060)	66.37 (13.46-124.24)	16067 (4093-28828)	73.08 (18.7-128.96)	0.30 (0.24 to 0.36)
Zimbabwe	5435 (1219-10087)	48.49 (10.58-88.85)	8260 (1964-15310)	50.16 (11.77-91.62)	0.08 (0.00 to 0.16)
Abbreviations: AAPC, average annual percentage change; ASIR, age-standardized incidence rate; SDI, sociodemographic index; UI, uncertainty interval.

## Sheet: Supplementary Table S5
Supplementary Table S5. Age-standardized prevalence rate and AAPC of Idiopathic epilepsy at national level, 1990-2021
		Prevalence(95% UI)
		Cases in 1990	ASPR in1990 (per 100 000)	Cases in 2021	ASPR in 2021 (per 100 000)	AAPC
	National level
1	Afghanistan	40057 (6995-78183)	389.49 (67.95-773.68)	102312 (22529-191566)	317.95 (70.6-594.22)	-0.66 (-0.75 to -0.57)
2	Albania	14469 (4130-24910)	426.53 (121.7-731.12)	11564 (3001-18756)	437.09 (113.61-705.17)	0.02 (-0.17 to 0.21)
3	Algeria	95398 (23295-171367)	344.36 (85.8-611.14)	123924 (31180-205361)	284.42 (71.97-471.33)	-0.59 (-0.63 to -0.55)
4	American Samoa	160 (46-270)	348.6 (97.82-585.16)	179 (46-293)	366.18 (92.7-594.29)	0.19 (-0.01 to 0.39)
5	Andorra	202 (67-320)	370.4 (125.84-578.27)	307 (86-464)	348.71 (100.66-530.08)	-0.23 (-0.28 to -0.17)
6	Angola	48549 (9036-94489)	487.44 (91.49-957.83)	169022 (44978-282843)	541.98 (142.74-917.05)	0.35 (0.31 to 0.38)
7	Antigua and Barbuda	425 (109-714)	699.79 (179.97-1178.54)	609 (179-948)	662.27 (195.6-1027.43)	-0.20 (-0.25 to -0.15)
8	Argentina	81832 (23343-132918)	248.28 (70.73-403.45)	126772 (32854-206727)	277.74 (71.47-454.73)	0.36 (0.30 to 0.43)
9	Armenia	10474 (2967-18641)	305.84 (85.83-545.63)	8724 (2841-14559)	296.47 (95.54-496.2)	-0.14 (-0.18 to -0.10)
10	Australia	54846 (16460-86161)	320.4 (95.56-502.96)	85344 (26776-137153)	316.55 (100.75-512.01)	-0.04 (-0.11 to 0.03)
11	Austria	25372 (7543-40665)	321.7 (96.3-515.55)	31492 (9529-47764)	332.68 (99.5-511.69)	0.11 (0.09 to 0.13)
12	Azerbaijan	31701 (7791-54294)	419.97 (104.45-716.4)	45999 (13639-77158)	449.56 (133.3-745.22)	0.25 (0.10 to 0.39)
13	Bahamas	1428 (407-2344)	562.29 (162.66-918.92)	1939 (615-3021)	493.06 (155.88-765.47)	-0.43 (-0.51 to -0.36)
14	Bahrain	2156 (680-3683)	450.04 (142.67-756.85)	5793 (1654-9224)	417.21 (115.69-663.31)	-0.25 (-0.32 to -0.17)
15	Bangladesh	226311 (49677-425114)	202.41 (43.64-378.29)	325424 (96156-583423)	199.34 (59.05-356.28)	-0.07 (-0.17 to 0.02)
16	Barbados	1405 (432-2332)	537.06 (165.26-896.96)	1433 (459-2277)	462.97 (148.05-739.6)	-0.49 (-0.55 to -0.43)
17	Belarus	33257 (9486-55860)	314.29 (89.36-531.56)	22839 (6419-36781)	234.17 (65.13-384.34)	-0.92 (-1.10 to -0.74)
18	Belgium	38321 (11466-59713)	372.92 (109.15-584.36)	55692 (16296-85466)	425.61 (125.94-656.67)	0.42 (0.40 to 0.45)
19	Belize	695 (143-1242)	368.69 (77.5-656.13)	1740 (503-2943)	401.3 (116.27-686.06)	0.25 (0.19 to 0.32)
20	Benin	19253 (3450-38362)	382.69 (68.65-765.48)	51960 (12914-96437)	391.25 (96.55-719.42)	0.06 (-0.06 to 0.17)
21	Bermuda	332 (88-550)	552.78 (148.98-923.09)	303 (94-475)	452.62 (139.38-709.78)	-0.63 (-0.68 to -0.58)
22	Bhutan	1709 (271-3399)	269.17 (43.24-525.62)	2197 (585-3915)	297.57 (78.9-525.44)	0.30 (0.22 to 0.38)
23	Bolivia (Plurinational State of)	32633 (6784-58973)	526.54 (107.41-955.65)	48719 (12316-81670)	421.15 (105.84-703.98)	-0.69 (-0.79 to -0.60)
24	Bosnia and Herzegovina	14689 (4231-26233)	326.25 (93.93-585.26)	12911 (3527-21217)	379.07 (106.95-617.14)	0.51 (0.43 to 0.59)
25	Botswana	4599 (974-8271)	367.65 (80.41-643.87)	11859 (3311-19654)	513.05 (142.21-844.84)	1.06 (1.00 to 1.12)
26	Brazil	690901 (452707-944246)	465.91 (304.41-632.48)	866264 (581204-1165542)	388.92 (262.19-526.5)	-0.60 (-0.68 to -0.52)
27	Brunei Darussalam	1336 (399-2141)	531.97 (157.7-861.35)	1829 (574-2866)	418.34 (132.51-644.49)	-0.76 (-0.80 to -0.73)
28	Bulgaria	35339 (11089-57191)	403.59 (127.79-654.74)	29960 (8419-47309)	429.05 (118.82-681.96)	0.18 (0.12 to 0.25)
29	Burkina Faso	31939 (5221-68581)	331.61 (54.92-707.12)	81905 (14758-157309)	362.13 (66.62-692.22)	0.27 (0.21 to 0.34)
30	Burundi	22191 (3713-44214)	399.21 (67.13-795.73)	40798 (7577-81411)	306.81 (57.71-602.15)	-0.85 (-0.95 to -0.75)
31	Cabo Verde	1372 (304-2662)	387.81 (85.5-749.72)	2749 (701-4762)	500.8 (125.77-858.79)	0.87 (0.77 to 0.97)
32	Cambodia	22694 (4782-44895)	214.6 (45.83-421.97)	39013 (12139-71642)	233.4 (73.46-428.98)	0.27 (0.22 to 0.31)
33	Cameroon	39126 (7251-73999)	384.42 (74.74-724.19)	123681 (30661-213942)	402.8 (99.84-694.62)	0.14 (-0.03 to 0.30)
34	Canada	74578 (23245-117258)	263.52 (81.72-413.11)	110384 (32123-170900)	272.33 (76.36-430.22)	0.11 (-0.01 to 0.23)
35	Central African Republic	9712 (1946-19151)	364.72 (72.48-707.16)	17655 (3509-33047)	325.68 (65.05-600.61)	-0.40 (-0.49 to -0.31)
36	Chad	17443 (2387-37579)	282.24 (38.77-608.42)	60539 (10582-115558)	342.09 (60.29-649.09)	0.63 (0.52 to 0.75)
37	Chile	64541 (19037-108799)	479.23 (142.69-810.12)	92158 (28530-149129)	478.8 (148.11-773.63)	-0.02 (-0.05 to 0.01)
38	China	2178533 (1525447-2896308)	189.28 (132.48-252.96)	3086318 (2176541-4020730)	214.71 (150.11-278.57)	0.43 (0.28 to 0.59)
39	Colombia	182672 (47269-309728)	549.71 (144.9-935.03)	250054 (67267-427684)	504.39 (135.22-858.89)	-0.28 (-0.33 to -0.24)
40	Comoros	1821 (341-3655)	397.99 (73.58-794.53)	2778 (794-4868)	378.83 (108.64-661.61)	-0.15 (-0.25 to -0.05)
41	Congo	12194 (2401-23820)	525.42 (104.69-1005.78)	26308 (7318-45247)	515.39 (144.09-887.58)	-0.04 (-0.12 to 0.04)
42	Cook Islands	65 (20-109)	355.41 (110.99-589.58)	67 (21-105)	364.64 (115.3-578.1)	0.04 (-0.04 to 0.12)
43	Costa Rica	14780 (4100-25074)	493.41 (138.74-831.13)	23851 (7132-38404)	495.65 (149.97-804)	0.03 (-0.02 to 0.07)
44	Côte d'Ivoire	48474 (9623-93955)	406.63 (80.68-782.46)	119367 (28589-214252)	446.56 (109.54-797.88)	0.31 (0.26 to 0.35)
45	Croatia	27032 (7048-43467)	534.83 (138.69-854.78)	20177 (5679-32081)	443.8 (122.61-705.13)	-0.61 (-0.66 to -0.57)
46	Cuba	33256 (9401-56858)	300.3 (84.41-509.23)	29135 (8882-48219)	270.13 (78.51-445.17)	-0.34 (-0.40 to -0.27)
47	Cyprus	2368 (641-3851)	304.36 (81.81-495.23)	3908 (1095-6201)	287.56 (81.01-450.52)	-0.23 (-0.36 to -0.09)
48	Czechia	46715 (14519-75624)	444.01 (136.03-717.36)	51377 (14862-78565)	450.26 (126.9-694.65)	0.03 (-0.02 to 0.09)
49	Democratic People's Republic of Korea	52819 (11682-93848)	257.86 (57.67-454.54)	46359 (12439-79285)	177.85 (47.66-304.92)	-1.16 (-1.28 to -1.04)
50	Democratic Republic of the Congo	145677 (26063-280387)	382.15 (68.43-728.36)	290243 (64268-528599)	327.04 (73.07-584.06)	-0.56 (-0.83 to -0.29)
51	Denmark	14132 (4278-22209)	270.02 (81.95-431.53)	17317 (5010-26386)	266.06 (74.95-413.43)	-0.02 (-0.18 to 0.13)
52	Djibouti	1698 (331-3391)	411.69 (80.67-815.62)	5204 (1376-9006)	429.91 (113.77-738.02)	0.11 (0.08 to 0.14)
53	Dominica	444 (108-754)	617.05 (150.91-1043.1)	457 (154-709)	665.62 (224.07-1029.32)	0.24 (0.22 to 0.27)
54	Dominican Republic	23884 (4986-41677)	327.46 (68.43-558.76)	46652 (14209-76679)	422.96 (129.17-696.29)	0.84 (0.76 to 0.92)
55	Ecuador	64723 (14752-113065)	681.12 (155.6-1180.89)	128793 (41075-207081)	710.8 (226.24-1140.83)	0.04 (-0.23 to 0.31)
56	Egypt	170131 (38148-319304)	285.8 (65.01-546.53)	319284 (83486-515480)	303.05 (81.03-484.25)	0.12 (-0.01 to 0.24)
57	El Salvador	19831 (5166-35326)	364.85 (95.76-649.41)	26185 (6440-43007)	401.78 (98.63-658.94)	0.27 (0.14 to 0.40)
58	Equatorial Guinea	1669 (300-3308)	402.46 (72.46-792.75)	10082 (2440-16796)	705.98 (171.97-1150.38)	1.84 (1.73 to 1.95)
59	Eritrea	11752 (1986-23294)	349.91 (58.71-683.66)	24824 (6381-44905)	380.06 (98.19-676.56)	0.29 (0.13 to 0.45)
60	Estonia	5816 (1420-9404)	358.4 (89.14-576.66)	6239 (1828-9321)	420.67 (126.77-632.36)	0.57 (0.43 to 0.71)
61	Eswatini	2731 (553-4917)	356.22 (71.9-638.64)	4983 (1191-8271)	449 (107.62-751.34)	0.76 (0.67 to 0.85)
62	Ethiopia	125696 (46522-210709)	257.02 (93.32-431.1)	277410 (147881-406003)	257.49 (139.09-372.43)	0.01 (-0.11 to 0.12)
63	Fiji	2638 (738-4530)	354.4 (99.38-594.74)	3478 (1014-5474)	381.32 (111.25-598.03)	0.21 (0.14 to 0.27)
64	Finland	16040 (5294-26154)	307.67 (99.88-498.77)	20456 (5738-32228)	336.28 (91.49-529.37)	0.27 (0.22 to 0.32)
65	France	233887 (76118-366909)	389.22 (126.97-614.67)	323490 (118769-501154)	426.91 (155.28-661.27)	0.28 (0.24 to 0.32)
66	Gabon	6427 (1333-11378)	675.55 (140.48-1193.12)	11939 (2553-19978)	688.17 (146.3-1157.95)	0.04 (-0.07 to 0.15)
67	Gambia	2837 (531-5590)	289.37 (56.03-571.1)	7802 (1804-13693)	334.59 (77.4-577.97)	0.46 (0.43 to 0.49)
68	Georgia	23182 (6001-38281)	422.96 (109.44-701.19)	13235 (4024-21386)	357.54 (110.28-573.43)	-0.60 (-0.75 to -0.46)
69	Germany	367472 (117956-569742)	456.74 (148.04-717.73)	548165 (170567-827142)	538.63 (163.01-815.55)	0.48 (0.25 to 0.71)
70	Ghana	45416 (9411-84255)	304.11 (62.94-562.52)	129200 (34962-214384)	387.64 (104.43-634.87)	0.79 (0.70 to 0.87)
71	Greece	27843 (8364-46300)	266.94 (80.74-439.89)	28181 (7092-43709)	267.33 (68.7-422.82)	0.00 (-0.08 to 0.09)
72	Greenland	339 (94-568)	621.78 (173.03-1033.39)	334 (100-521)	554.6 (167.41-870.86)	-0.36 (-0.43 to -0.28)
73	Grenada	396 (105-702)	464.16 (121.72-819.92)	498 (136-819)	477.24 (131.77-790.34)	0.07 (0.05 to 0.09)
74	Guam	438 (111-692)	335.92 (84.09-525.21)	573 (200-921)	351.44 (123.21-567.22)	0.14 (0.10 to 0.19)
75	Guatemala	37556 (7819-71235)	453.24 (93-851.81)	80722 (22040-135753)	505.22 (140.27-844.86)	0.35 (0.24 to 0.45)
76	Guinea	21031 (3816-42492)	343.84 (62.44-682.61)	49900 (10854-95059)	374.09 (81.66-702.19)	0.32 (0.23 to 0.41)
77	Guinea-Bissau	4014 (581-7967)	403.12 (58.1-793.8)	7609 (1417-14174)	385.87 (71.85-712.71)	-0.13 (-0.22 to -0.03)
78	Guyana	3245 (813-5602)	428.09 (107.42-745.4)	3851 (1053-6185)	502.44 (138.6-804.23)	0.51 (0.48 to 0.55)
79	Haiti	24730 (4598-46911)	387.13 (70.68-726.77)	41601 (10224-73696)	324.26 (80.6-567.79)	-0.57 (-0.66 to -0.48)
80	Honduras	22842 (4227-43331)	482 (90.76-904.75)	43215 (9645-74167)	437.91 (96.9-756.98)	-0.35 (-0.45 to -0.25)
81	Hungary	45345 (12575-73556)	429.19 (118.56-702.9)	37146 (11680-57916)	374.97 (118.22-588.79)	-0.45 (-0.51 to -0.39)
82	Iceland	718 (231-1127)	277.57 (89.28-436.81)	1140 (324-1771)	308.07 (87.96-484.82)	0.33 (0.30 to 0.35)
83	India	2082162 (1311068-2906903)	245.43 (156.57-341)	3550178 (2569547-4559175)	256.23 (185.6-325.74)	0.09 (-0.02 to 0.20)
84	Indonesia	351030 (233252-488320)	186.19 (124.18-258.67)	584345 (392774-784514)	218.99 (147.83-294.12)	0.48 (0.44 to 0.53)
85	Iran (Islamic Republic of)	198462 (134739-264692)	310.15 (216.46-407.98)	247633 (171368-319475)	305.39 (211.38-392.65)	-0.05 (-0.08 to -0.02)
86	Iraq	52297 (13178-97029)	262.59 (65.02-484.95)	116276 (35331-189522)	278.94 (83.43-449.76)	0.20 (0.11 to 0.28)
87	Ireland	12302 (3309-20140)	336.68 (90.14-550.74)	19601 (5750-30120)	382.89 (112.98-589.71)	0.43 (0.26 to 0.60)
88	Israel	13430 (3567-21927)	268.31 (70.49-437.48)	30318 (10496-45535)	307.65 (105.46-466.06)	0.44 (0.39 to 0.49)
89	Italy	152751 (97845-203783)	263.1 (169.32-351.13)	171592 (115978-233699)	253.38 (174.12-344.27)	-0.22 (-0.46 to 0.01)
90	Jamaica	10432 (2967-17632)	436.03 (121.48-741.04)	12133 (3508-19702)	426.31 (124.71-693.1)	-0.02 (-0.12 to 0.07)
91	Japan	294932 (201763-387878)	234.97 (159.95-312.47)	376756 (249873-503443)	261.61 (169.03-352.29)	0.34 (0.27 to 0.41)
92	Jordan	10971 (2988-19164)	271.59 (73.48-462.38)	33399 (9132-54735)	268.82 (74.01-436)	-0.04 (-0.14 to 0.06)
93	Kazakhstan	71534 (18722-118379)	436.45 (115.19-720.81)	89737 (25612-145305)	475.82 (136.73-769.93)	0.27 (0.17 to 0.36)
94	Kenya	93581 (60340-129975)	399.98 (266.34-546.06)	202269 (147273-267471)	411.89 (307.95-527.56)	0.09 (0.04 to 0.14)
95	Kiribati	256 (64-464)	356.78 (87.56-639.74)	380 (93-669)	317.81 (79.11-551.91)	-0.36 (-0.42 to -0.29)
96	Kuwait	6536 (1603-10918)	382.68 (94.42-630.27)	14744 (3952-23336)	358.06 (94.97-569.34)	-0.24 (-0.35 to -0.14)
97	Kyrgyzstan	20633 (5121-35362)	459.96 (112.31-786.8)	28466 (7714-45438)	416.92 (112.51-660.15)	-0.35 (-0.46 to -0.25)
98	Lao People's Democratic Republic	9669 (1698-18488)	224.08 (39.56-427.71)	18225 (4340-30844)	252.34 (60.55-427.86)	0.36 (0.31 to 0.41)
99	Latvia	8562 (2000-13978)	311.3 (73.88-515.16)	7464 (2415-11641)	362.79 (117.04-571.19)	0.46 (0.39 to 0.53)
100	Lebanon	8842 (2309-15685)	288.07 (75.92-508.98)	15626 (5057-25271)	289.78 (93.49-476.61)	0.00 (-0.03 to 0.04)
101	Lesotho	3764 (861-7071)	247.63 (56.08-466.56)	6595 (1467-11221)	360.09 (79.71-602.7)	1.20 (1.12 to 1.27)
102	Liberia	10612 (2056-20790)	416.43 (79.01-816.95)	19400 (3829-35111)	365.3 (72.57-657.73)	-0.46 (-0.62 to -0.30)
103	Libya	13420 (3003-24165)	297.19 (66.14-529.61)	17672 (5309-28584)	266.68 (80.2-428.63)	-0.35 (-0.40 to -0.30)
104	Lithuania	13814 (4020-22800)	364.83 (105.91-601.07)	11900 (3895-18132)	389.24 (123.93-586.19)	0.23 (0.19 to 0.28)
105	Luxembourg	1614 (510-2570)	408.7 (124.97-655.32)	3067 (971-4577)	439.95 (139.46-663.02)	0.24 (0.21 to 0.28)
106	Madagascar	46983 (9125-91943)	384.18 (74.96-742.91)	96708 (24849-179591)	337.34 (88.42-619.96)	-0.42 (-0.45 to -0.39)
107	Malawi	35628 (7669-69629)	353.73 (77.64-684.31)	67958 (15133-124100)	338.24 (75.63-610.64)	-0.14 (-0.16 to -0.11)
108	Malaysia	54033 (16508-93210)	311.43 (94.97-530.78)	109951 (29533-174141)	353.38 (94.8-559.07)	0.43 (0.39 to 0.47)
109	Maldives	892 (169-1699)	401.3 (75.06-763.22)	1807 (565-3014)	376.47 (120.06-631.74)	-0.21 (-0.28 to -0.14)
110	Mali	18118 (2514-37539)	210.85 (29.11-443.53)	67586 (15113-131577)	288.29 (63.98-547.21)	1.03 (0.79 to 1.27)
111	Malta	915 (240-1516)	249.2 (65.25-417.17)	1360 (403-2139)	290.48 (82.69-458.4)	0.48 (0.35 to 0.61)
112	Marshall Islands	117 (27-214)	272.89 (62.6-498.14)	155 (37-273)	278.61 (67.43-492.31)	0.07 (0.01 to 0.14)
113	Mauritania	7714 (1767-14512)	382.81 (86.23-702.85)	16332 (4535-27948)	384.24 (106.14-649.07)	0.01 (-0.08 to 0.09)
114	Mauritius	5195 (1290-9183)	479.62 (119.02-852.32)	8249 (2671-12805)	630.28 (207.46-980.97)	0.90 (0.86 to 0.94)
115	Mexico	562695 (396936-745666)	660.81 (470.7-860.48)	754717 (517539-978849)	582.82 (400.62-753.8)	-0.42 (-0.46 to -0.39)
116	Micronesia (Federated States of)	303 (73-545)	305.9 (74.23-535.15)	295 (63-501)	289.14 (62.56-488.79)	-0.20 (-0.23 to -0.18)
117	Monaco	111 (33-173)	335 (97.47-523.33)	155 (52-242)	356.38 (121.78-563.97)	0.23 (0.14 to 0.32)
118	Mongolia	7163 (1420-12377)	325.33 (64.68-561)	13219 (2701-22153)	402.96 (82.15-672.85)	0.69 (0.63 to 0.74)
119	Montenegro	2193 (676-3539)	349.54 (107.81-563.68)	2071 (562-3290)	333.25 (89.38-532.68)	-0.15 (-0.18 to -0.12)
120	Morocco	68099 (15841-126330)	257.11 (59.61-474.47)	102624 (25438-177175)	281.11 (69.51-485.05)	0.18 (0.04 to 0.31)
121	Mozambique	43238 (7506-91103)	319.96 (56.56-676.24)	126731 (23358-236295)	409.65 (77.42-763.83)	0.77 (0.61 to 0.94)
122	Myanmar	105510 (21218-202086)	252.24 (49.52-473.74)	163721 (47176-290503)	292.24 (84.4-518.62)	0.47 (0.34 to 0.61)
123	Namibia	4690 (1190-8203)	351.34 (89.13-612.28)	9444 (2860-16092)	405.46 (123.25-687.98)	0.46 (0.44 to 0.47)
124	Nauru	42 (9-75)	437.63 (95.83-777.26)	41 (11-67)	376.88 (99.34-611.31)	-0.53 (-0.72 to -0.33)
125	Nepal	65456 (11133-132556)	333.64 (57.15-665.26)	103004 (20737-185221)	339.5 (68.77-609.15)	0.06 (-0.05 to 0.17)
126	Netherlands	49351 (14437-74747)	310.8 (90.49-473.48)	64696 (18356-98850)	347.26 (99.4-537.66)	0.36 (0.25 to 0.48)
127	New Zealand	12572 (4975-18750)	364.83 (145.42-547.14)	16305 (6114-24404)	312.94 (122.09-471.37)	-0.51 (-0.55 to -0.47)
128	Nicaragua	16443 (3494-30320)	415.35 (91.97-761.63)	24235 (5628-42400)	364.77 (85.93-645.82)	-0.42 (-0.45 to -0.39)
129	Niger	23479 (3051-51086)	283.39 (37.23-597.68)	67467 (11929-135544)	264.55 (48.45-540.06)	-0.24 (-0.27 to -0.21)
130	Nigeria	354903 (224263-488252)	400.5 (254.07-554.98)	983810 (707328-1292846)	443.38 (326.66-580.94)	0.36 (0.25 to 0.48)
131	Niue	8 (1-13)	335.78 (65.13-572.49)	6 (2-9)	347.88 (108.64-551.54)	0.12 (0.04 to 0.19)
132	North Macedonia	7265 (2195-11898)	363.71 (109.76-597.49)	7623 (2179-11971)	341.94 (96.39-539.06)	-0.21 (-0.24 to -0.19)
133	Northern Mariana Islands	161 (37-261)	378.06 (86.36-615.47)	156 (39-250)	326.83 (80.79-516.07)	-0.46 (-0.54 to -0.39)
134	Norway	18786 (11562-25102)	422.51 (262.8-572.34)	24153 (14622-32976)	413.32 (247.42-567.56)	-0.08 (-0.11 to -0.04)
135	Oman	5272 (1129-9550)	253.39 (53.6-460.04)	14124 (3867-22303)	321.8 (89.01-497.81)	0.74 (0.70 to 0.78)
136	Pakistan	330877 (137834-573002)	300.96 (126.42-514.71)	726714 (364740-1075098)	308.51 (157.12-447.3)	0.09 (0.06 to 0.12)
137	Palau	62 (14-105)	408.17 (93.2-694.03)	73 (21-114)	403.09 (115.74-631.43)	-0.04 (-0.06 to -0.02)
138	Palestine	5958 (1125-11294)	270.59 (50.89-501.56)	14793 (4618-25008)	278.96 (87.39-468.93)	0.09 (0.04 to 0.14)
139	Panama	10560 (2408-18763)	440.87 (100.43-778.48)	24724 (7373-38947)	571.5 (170.72-897.74)	0.84 (0.80 to 0.87)
140	Papua New Guinea	9135 (2032-17722)	226.07 (50.25-442.67)	23510 (5715-42320)	227.27 (54.71-402.65)	0.03 (-0.04 to 0.10)
141	Paraguay	14728 (3757-25446)	368.18 (93.02-631.02)	28771 (8804-48231)	399.89 (124.03-668.62)	0.26 (0.20 to 0.31)
142	Peru	121085 (30210-218188)	563.72 (142.64-995.64)	194480 (56078-311044)	534.42 (155.14-856.09)	-0.22 (-0.35 to -0.09)
143	Philippines	150507 (102373-201047)	234.54 (163.54-312.55)	270843 (193033-360085)	243.52 (175.16-319.45)	0.12 (0.03 to 0.21)
144	Poland	114852 (81303-157164)	297.01 (210.29-405.15)	141073 (95212-184909)	350.69 (236.75-458.16)	0.53 (0.52 to 0.55)
145	Portugal	23235 (5211-39133)	229.27 (51.38-385.6)	32864 (9039-51244)	269.17 (73.82-420.73)	0.46 (0.36 to 0.56)
146	Puerto Rico	19750 (6002-32483)	544.2 (165.45-892.36)	16587 (4712-26000)	460.86 (129.54-727.03)	-0.57 (-0.65 to -0.48)
147	Qatar	2085 (543-3465)	476.95 (128.49-787.08)	9822 (3112-15491)	381.27 (122.22-587.29)	-0.71 (-0.77 to -0.64)
148	Republic of Korea	146789 (39935-245141)	332.83 (91.35-549.75)	169419 (44813-261978)	315.44 (84.57-484.68)	-0.19 (-0.23 to -0.15)
149	Republic of Moldova	14255 (3717-24175)	319.29 (83.23-542.87)	9152 (2840-14760)	247.52 (76.34-407.55)	-0.84 (-0.88 to -0.79)
150	Romania	97063 (27166-158605)	410.86 (113.98-676.94)	77719 (23598-121885)	398.07 (121.68-617.57)	-0.15 (-0.27 to -0.03)
151	Russian Federation	379498 (273214-492553)	248.94 (180.38-322.4)	320859 (219688-436302)	211.2 (143.63-281.77)	-0.55 (-0.59 to -0.51)
152	Rwanda	29339 (5859-56047)	405.72 (79.47-767.36)	47731 (10344-85240)	360.52 (77.36-634.14)	-0.37 (-0.41 to -0.33)
153	Saint Kitts and Nevis	290 (77-491)	712.24 (188.07-1197.61)	338 (100-540)	564.25 (166.32-909.62)	-0.74 (-0.79 to -0.69)
154	Saint Lucia	774 (213-1351)	581.42 (160.11-1004.53)	953 (262-1565)	519.28 (139.36-852.34)	-0.35 (-0.40 to -0.29)
155	Saint Vincent and the Grenadines	503 (114-887)	461.39 (104.63-813.86)	576 (154-943)	494.25 (132.76-812.42)	0.19 (0.10 to 0.28)
156	Samoa	467 (100-824)	285.71 (61.1-494.62)	615 (190-993)	295.26 (90.55-476.01)	0.12 (0.10 to 0.15)
157	San Marino	70 (19-111)	289.8 (80.39-462.87)	94 (26-146)	284.89 (78.71-448.78)	-0.08 (-0.11 to -0.05)
158	Sao Tome and Principe	427 (74-833)	342.15 (60.15-663.21)	931 (281-1553)	439.05 (133.67-722.97)	0.81 (0.77 to 0.85)
159	Saudi Arabia	62260 (15461-107143)	397.19 (98.89-684.9)	186748 (51952-291395)	517.98 (145.09-805.92)	0.83 (0.74 to 0.91)
160	Senegal	27968 (4171-52768)	353.44 (52.68-658.81)	61978 (13734-112895)	400.79 (89.66-717.86)	0.44 (0.27 to 0.61)
161	Serbia	41018 (11645-67334)	425.84 (118.85-702.56)	35936 (10544-55032)	371.17 (109.13-567.56)	-0.44 (-0.49 to -0.40)
162	Seychelles	217 (60-375)	297 (82.89-514.44)	343 (98-583)	331.76 (94.3-560.28)	0.37 (0.23 to 0.50)
163	Sierra Leone	14443 (2142-27832)	337.71 (49.5-643.13)	30747 (6408-56968)	346.44 (73.44-636.3)	0.07 (-0.05 to 0.19)
164	Singapore	6960 (2054-11711)	236.67 (70.14-392.05)	15216 (4403-24442)	271.33 (78.8-431.83)	0.43 (0.41 to 0.45)
165	Slovakia	23231 (6684-37673)	431.44 (124.05-703.44)	26713 (7832-42325)	458.34 (136.95-727.36)	0.18 (0.12 to 0.24)
166	Slovenia	9486 (2985-15311)	462.15 (144.7-742.25)	8358 (2632-12952)	376.67 (120.64-590.93)	-0.66 (-0.69 to -0.63)
167	Solomon Islands	796 (158-1501)	249.55 (50.61-471.84)	1710 (399-3092)	256.66 (61.88-458.57)	0.08 (-0.00 to 0.17)
168	Somalia	18963 (2627-40570)	238.03 (34.23-504.45)	46341 (7333-101552)	211.52 (34.19-459.85)	-0.38 (-0.43 to -0.33)
169	South Africa	159479 (99527-219587)	436.75 (274.62-605.35)	228527 (148144-305935)	407.25 (266.31-544.58)	-0.24 (-0.47 to -0.01)
170	South Sudan	24516 (5145-47923)	412.83 (89.92-797.97)	32437 (7563-61010)	334.79 (76.44-623.35)	-0.68 (-0.72 to -0.63)
171	Spain	99222 (26502-167509)	254.86 (68.45-429.96)	132303 (43476-209495)	269.33 (85.12-429.46)	0.16 (-0.04 to 0.37)
172	Sri Lanka	78964 (17964-136502)	465.22 (105.3-794.98)	107537 (26436-175806)	476.5 (117.23-777.66)	0.08 (0.03 to 0.13)
173	Sudan	51627 (10421-100746)	228.62 (46.63-443.04)	111445 (29894-189445)	242.27 (64.54-411.75)	0.20 (0.15 to 0.25)
174	Suriname	1949 (444-3433)	505.33 (113.75-892.33)	3171 (1080-5075)	542.87 (184.44-868.08)	0.19 (0.09 to 0.29)
175	Sweden	25358 (10318-38319)	288.43 (117.42-441.7)	27028 (11336-40013)	245.22 (105.27-363.52)	-0.51 (-0.59 to -0.44)
176	Switzerland	24527 (7727-38313)	340.49 (105.9-531.04)	31049 (9299-48491)	314.06 (92.59-495.11)	-0.26 (-0.31 to -0.22)
177	Syrian Arab Republic	29664 (6475-53389)	212.96 (46.36-385.86)	31934 (8635-53003)	229.29 (61.16-381.04)	0.24 (0.07 to 0.41)
178	Taiwan (Province of China)	59003 (18146-96874)	298.92 (93.57-487.89)	87359 (21714-131563)	334.23 (84.6-509.69)	0.34 (0.23 to 0.45)
179	Tajikistan	27435 (6190-49156)	511.54 (116.53-923.07)	41374 (11229-69250)	417.78 (112.98-698.78)	-0.67 (-0.73 to -0.62)
180	Thailand	129611 (30187-242159)	230.58 (54.78-421.92)	235737 (74485-382183)	344.21 (111.08-559.41)	1.30 (1.26 to 1.33)
181	Timor-Leste	1764 (376-3362)	219.39 (48.19-420.64)	3557 (975-6142)	251.7 (69.04-428.88)	0.50 (0.27 to 0.73)
182	Togo	19314 (3938-37321)	511.74 (102.41-994.7)	32669 (7175-60519)	399.57 (86.87-733.2)	-0.77 (-0.90 to -0.65)
183	Tokelau	4 (1-8)	263.48 (62.67-474.36)	4 (1-6)	268.24 (64.51-454.52)	0.01 (-0.11 to 0.13)
184	Tonga	234 (59-415)	243.15 (62.2-419.4)	274 (85-446)	261.63 (79.87-422.33)	0.22 (0.17 to 0.26)
185	Trinidad and Tobago	6930 (1896-11420)	582.64 (160.6-955.1)	8542 (2447-13703)	593.42 (168.59-955.2)	0.10 (0.02 to 0.17)
186	Tunisia	20866 (6133-36932)	234.45 (68.85-412.93)	29302 (8593-48954)	257.93 (75.85-429.88)	0.31 (0.25 to 0.38)
187	Turkiye	250633 (63213-448994)	415.8 (104.04-736.63)	327648 (101374-515897)	405.79 (127.05-642.64)	-0.10 (-0.28 to 0.09)
188	Turkmenistan	15026 (4274-25903)	388.06 (111.13-657.11)	23773 (6000-38514)	459.83 (115.89-748.66)	0.55 (0.50 to 0.59)
189	Tuvalu	25 (7-45)	269.46 (74.99-484.19)	33 (9-54)	272.2 (74.74-438.53)	0.02 (0.00 to 0.04)
190	Uganda	67037 (10359-138269)	365.55 (55.68-755.04)	177937 (38757-320288)	404.71 (85.8-722.56)	0.34 (0.27 to 0.41)
191	Ukraine	158540 (52686-253921)	301.46 (102.04-484.31)	110518 (34206-176320)	253.13 (77.59-403.74)	-0.59 (-0.72 to -0.45)
192	United Arab Emirates	10056 (2922-16546)	567.64 (170.01-928.34)	43131 (13844-67732)	482.41 (148.13-748.3)	-0.52 (-0.59 to -0.44)
193	United Kingdom	237359 (173422-302515)	404.02 (293.12-517.19)	288772 (194373-383026)	413.65 (276.61-553.98)	0.06 (-0.02 to 0.14)
194	United Republic of Tanzania	97738 (21574-186722)	379.47 (82.45-731.6)	250933 (59086-445010)	425.81 (103.01-748.96)	0.39 (0.04 to 0.73)
195	United States of America	766685 (512603-1024431)	300.48 (199.43-403.35)	1205352 (771328-1613894)	341.58 (217.94-466.89)	0.40 (0.30 to 0.51)
196	United States Virgin Islands	538 (141-852)	513.76 (134.46-815.97)	474 (146-721)	500.44 (152.07-777.36)	-0.12 (-0.23 to -0.01)
197	Uruguay	10808 (3186-17891)	346.9 (101.75-576.75)	13911 (3381-22517)	394.44 (95.34-636.88)	0.42 (0.39 to 0.45)
198	Uzbekistan	84517 (21338-145918)	399.96 (102.38-689.63)	161910 (47968-260549)	479.2 (142.14-765.41)	0.58 (0.45 to 0.72)
199	Vanuatu	359 (77-686)	248.6 (53.94-465.81)	780 (173-1348)	254.84 (56.78-433.23)	0.08 (0.06 to 0.10)
200	Venezuela (Bolivarian Republic of)	107094 (24635-189781)	581.48 (136.88-1030.97)	138846 (39844-235519)	520.85 (149-889.47)	-0.37 (-0.43 to -0.31)
201	Viet Nam	124900 (25488-239251)	178.93 (35.34-336.77)	240895 (55345-397940)	246.71 (56.17-409.68)	1.09 (0.95 to 1.23)
202	Yemen	32058 (4830-65192)	204.81 (30.19-415.8)	70551 (13288-127002)	197.41 (36.91-352.41)	-0.13 (-0.20 to -0.06)
203	Zambia	41233 (8893-76955)	514.95 (109.55-945.84)	105679 (28022-183659)	547.32 (147.91-944.06)	0.19 (0.10 to 0.28)
204	Zimbabwe	35192 (7378-65215)	375.71 (80.28-689.92)	54703 (12740-98291)	380.17 (89.82-677.56)	0.05 (-0.05 to 0.15)
	Abbreviations: AAPC, average annual percentage change; ASPR, age-standardized prevalence rate; SDI, sociodemographic index; UI, uncertainty interval.

## Sheet: Supplementary Table S6
Supplementary Table S6. Age-standardized mortality rate and AAPC of Idiopathic epilepsy at national level, 1990-2021
		Deaths (95% UI)
		Cases in 1990	Age-standardized mortality rate in 1990 (per 100 000)	Cases in 2021	Age-standardized mortality rate in 2021 (per 100 000)	AAPC
	National level
1	Afghanistan	455 (318-605)	4.95 (3.62-6.7)	877 (641-1128)	3.33 (2.53-4.32)	-1.26 (-1.54 to -0.97)
2	Albania	88 (71-122)	2.84 (2.24-4.14)	60 (43-94)	1.99 (1.49-2.9)	-1.14 (-1.38 to -0.90)
3	Algeria	446 (334-541)	1.97 (1.62-2.36)	466 (377-583)	1.15 (0.93-1.49)	-1.71 (-1.80 to -1.61)
4	American Samoa	0 (0-1)	0.92 (0.63-1.62)	1 (0-1)	1.37 (0.98-1.75)	1.44 (0.85 to 2.03)
5	Andorra	1 (0-1)	1.05 (0.78-1.39)	1 (1-1)	0.67 (0.45-0.9)	-1.56 (-1.76 to -1.36)
6	Angola	400 (296-516)	5.08 (3.78-6.58)	952 (670-1293)	3.86 (2.78-5.15)	-0.84 (-1.09 to -0.58)
7	Antigua and Barbuda	3 (3-3)	4.91 (4.5-5.37)	3 (3-3)	3.23 (2.98-3.46)	-1.25 (-2.36 to -0.13)
8	Argentina	280 (265-294)	0.87 (0.82-0.91)	372 (345-401)	0.76 (0.71-0.82)	-0.36 (-1.06 to 0.34)
9	Armenia	33 (30-36)	0.99 (0.89-1.08)	28 (22-34)	0.83 (0.65-1)	-1.06 (-2.15 to 0.05)
10	Australia	216 (205-228)	1.21 (1.15-1.28)	298 (275-320)	0.91 (0.85-0.97)	-0.76 (-0.95 to -0.56)
11	Austria	77 (73-81)	0.83 (0.78-0.87)	158 (142-172)	1.05 (0.95-1.15)	0.74 (-0.10 to 1.58)
12	Azerbaijan	195 (165-250)	2.65 (2.22-3.45)	261 (187-376)	2.35 (1.72-3.34)	-0.55 (-0.93 to -0.17)
13	Bahamas	5 (4-6)	2.15 (1.93-2.39)	6 (5-8)	1.5 (1.18-1.9)	-1.21 (-1.63 to -0.79)
14	Bahrain	10 (9-13)	2.74 (2.34-3.23)	20 (16-27)	1.62 (1.33-1.97)	-1.65 (-2.00 to -1.30)
15	Bangladesh	1643 (1242-2283)	1.86 (1.39-2.46)	1544 (1137-2102)	1.05 (0.76-1.41)	-1.76 (-2.08 to -1.44)
16	Barbados	7 (6-7)	2.6 (2.37-2.8)	6 (5-8)	1.66 (1.29-2.08)	-1.14 (-1.70 to -0.58)
17	Belarus	183 (165-202)	1.68 (1.51-1.86)	103 (84-124)	0.89 (0.72-1.07)	-2.00 (-2.53 to -1.47)
18	Belgium	153 (144-161)	1.25 (1.19-1.32)	365 (321-402)	1.93 (1.72-2.1)	1.28 (0.56 to 2.00)
19	Belize	4 (3-4)	2.23 (2.05-2.42)	7 (6-8)	1.78 (1.53-2.06)	-0.68 (-1.48 to 0.13)
20	Benin	120 (91-156)	3.86 (2.89-5.15)	354 (226-480)	4 (2.58-5.45)	0.13 (0.02 to 0.24)
21	Bermuda	1 (1-1)	1.79 (1.65-1.94)	1 (1-1)	0.91 (0.75-1.14)	-2.21 (-2.59 to -1.84)
22	Bhutan	15 (9-21)	3.44 (2.3-4.66)	19 (13-27)	2.72 (1.84-3.92)	-0.83 (-1.07 to -0.58)
23	Bolivia (Plurinational State of)	199 (148-254)	3.53 (2.66-4.48)	227 (160-312)	2.02 (1.43-2.78)	-1.78 (-1.82 to -1.74)
24	Bosnia and Herzegovina	93 (79-123)	2.05 (1.74-2.7)	78 (49-104)	1.79 (1.19-2.35)	-0.30 (-0.66 to 0.07)
25	Botswana	37 (25-54)	3.68 (2.47-5.37)	65 (47-84)	2.9 (2.15-3.68)	-0.80 (-1.00 to -0.61)
26	Brazil	1727 (1662-1798)	1.3 (1.26-1.35)	3693 (3526-3826)	1.55 (1.48-1.61)	0.54 (0.28 to 0.81)
27	Brunei Darussalam	4 (3-5)	1.67 (1.34-2.29)	5 (4-6)	1.18 (1.01-1.4)	-1.09 (-1.25 to -0.92)
28	Bulgaria	138 (126-151)	1.52 (1.39-1.68)	180 (135-228)	2.04 (1.53-2.58)	0.89 (0.25 to 1.53)
29	Burkina Faso	254 (172-381)	4.18 (2.75-6.32)	633 (393-889)	4.36 (2.73-6.1)	0.15 (-0.03 to 0.33)
30	Burundi	324 (254-403)	8.79 (6.85-11.36)	642 (478-843)	8.47 (6.36-11.38)	-0.18 (-0.32 to -0.04)
31	Cabo Verde	11 (9-14)	4.57 (3.58-5.71)	18 (13-23)	3.27 (2.46-4.24)	-1.07 (-1.23 to -0.91)
32	Cambodia	73 (54-117)	0.9 (0.66-1.54)	99 (61-190)	0.66 (0.41-1.24)	-0.97 (-1.02 to -0.91)
33	Cameroon	265 (214-343)	3.9 (3.14-5.17)	855 (510-1198)	3.92 (2.34-5.48)	0.02 (-0.06 to 0.09)
34	Canada	303 (289-317)	1.01 (0.97-1.06)	395 (363-423)	0.78 (0.73-0.84)	-0.66 (-0.90 to -0.42)
35	Central African Republic	115 (87-153)	5.38 (4.05-7.31)	249 (175-354)	5.58 (3.95-7.81)	0.12 (-0.03 to 0.27)
36	Chad	150 (100-216)	3.76 (2.48-5.45)	523 (342-728)	5.11 (3.36-7.01)	1.06 (0.91 to 1.20)
37	Chile	230 (218-242)	1.84 (1.74-1.94)	316 (294-339)	1.45 (1.35-1.56)	-0.57 (-1.29 to 0.17)
38	China	21496 (18263-25956)	1.86 (1.6-2.25)	11886 (9815-14767)	0.81 (0.68-1)	-2.65 (-2.87 to -2.42)
39	Colombia	560 (526-591)	1.87 (1.77-1.97)	739 (612-876)	1.42 (1.17-1.68)	-0.89 (-1.54 to -0.24)
40	Comoros	25 (18-32)	8.37 (6.29-10.54)	42 (31-59)	7.21 (5.26-10.25)	-0.54 (-1.57 to 0.51)
41	Congo	79 (59-103)	4.36 (3.36-5.64)	163 (115-221)	3.55 (2.55-4.79)	-0.53 (-0.89 to -0.17)
42	Cook Islands	0 (0-0)	0.96 (0.72-1.45)	0 (0-0)	0.64 (0.47-0.9)	-1.28 (-1.35 to -1.21)
43	Costa Rica	41 (39-44)	1.66 (1.55-1.78)	86 (76-97)	1.65 (1.46-1.85)	0.11 (-0.22 to 0.44)
44	Côte d'Ivoire	277 (215-374)	3.72 (2.88-5.06)	803 (485-1111)	4.08 (2.53-5.6)	0.31 (0.07 to 0.54)
45	Croatia	79 (72-86)	1.48 (1.35-1.6)	98 (70-122)	1.62 (1.14-2.03)	-0.02 (-0.63 to 0.59)
46	Cuba	121 (115-127)	1.11 (1.05-1.17)	120 (103-138)	0.78 (0.68-0.9)	-0.81 (-1.46 to -0.16)
47	Cyprus	10 (9-12)	1.45 (1.2-1.74)	12 (10-14)	0.7 (0.57-0.83)	-2.35 (-2.79 to -1.91)
48	Czechia	165 (154-177)	1.46 (1.36-1.57)	257 (195-317)	1.68 (1.27-2.07)	0.55 (-0.29 to 1.39)
49	Democratic People's Republic of Korea	256 (172-389)	1.26 (0.85-1.92)	259 (177-417)	0.95 (0.66-1.53)	-0.90 (-0.95 to -0.85)
50	Democratic Republic of the Congo	1235 (940-1669)	4.31 (3.26-5.87)	2705 (1904-3949)	3.88 (2.69-5.71)	-0.36 (-0.55 to -0.17)
51	Denmark	64 (59-70)	1 (0.91-1.09)	135 (119-151)	1.38 (1.24-1.54)	1.29 (0.38 to 2.21)
52	Djibouti	17 (13-23)	7.18 (5.37-9.74)	59 (41-83)	6.84 (4.98-9.51)	-0.09 (-0.29 to 0.11)
53	Dominica	3 (2-3)	4.24 (3.7-5.12)	3 (2-3)	3.64 (2.83-4.68)	-0.49 (-0.57 to -0.42)
54	Dominican Republic	123 (103-148)	1.95 (1.68-2.49)	155 (124-204)	1.41 (1.13-1.85)	-1.07 (-1.29 to -0.86)
55	Ecuador	292 (275-308)	3.29 (3.11-3.47)	391 (260-520)	2.22 (1.47-2.95)	-0.87 (-2.03 to 0.31)
56	Egypt	485 (419-624)	0.96 (0.82-1.33)	707 (495-884)	0.81 (0.6-0.99)	-0.58 (-0.80 to -0.36)
57	El Salvador	72 (57-84)	1.51 (1.24-1.72)	66 (49-83)	1.03 (0.75-1.3)	-1.23 (-1.43 to -1.03)
58	Equatorial Guinea	15 (11-22)	4.75 (3.53-6.73)	35 (22-54)	2.92 (1.91-4.37)	-1.55 (-1.96 to -1.13)
59	Eritrea	183 (136-230)	8.07 (6.01-10.21)	373 (266-509)	8.61 (6.41-11.43)	0.21 (0.10 to 0.31)
60	Estonia	54 (47-62)	3.3 (2.88-3.79)	30 (24-35)	1.72 (1.39-2.05)	-2.02 (-2.70 to -1.35)
61	Eswatini	21 (16-28)	3.6 (2.7-4.79)	34 (22-46)	3.38 (2.32-4.61)	-0.19 (-0.30 to -0.08)
62	Ethiopia	3623 (2580-4553)	12.06 (9.03-14.74)	5212 (4266-6245)	7.58 (6.2-9.17)	-1.49 (-1.55 to -1.42)
63	Fiji	15 (12-24)	2.16 (1.61-3.3)	17 (12-23)	1.88 (1.38-2.57)	-0.42 (-0.52 to -0.33)
64	Finland	69 (65-73)	1.15 (1.08-1.22)	126 (110-140)	1.35 (1.21-1.48)	0.48 (0.15 to 0.82)
65	France	1180 (1125-1230)	1.7 (1.63-1.77)	2011 (1743-2243)	1.66 (1.5-1.82)	0.04 (-0.23 to 0.31)
66	Gabon	33 (27-41)	4.26 (3.46-5.45)	48 (33-69)	3.07 (2.2-4.28)	-1.06 (-1.36 to -0.75)
67	Gambia	23 (15-32)	3.74 (2.55-5.35)	76 (53-103)	4.54 (3.14-6.1)	0.57 (-0.20 to 1.34)
68	Georgia	81 (74-90)	1.45 (1.32-1.6)	64 (50-76)	1.53 (1.22-1.82)	0.38 (-0.58 to 1.35)
69	Germany	1047 (1010-1089)	1.1 (1.06-1.14)	3147 (2765-3455)	1.86 (1.67-2.01)	1.78 (1.33 to 2.23)
70	Ghana	218 (164-298)	2.12 (1.58-3.01)	620 (416-817)	2.36 (1.62-3.07)	0.37 (0.19 to 0.55)
71	Greece	55 (52-59)	0.46 (0.43-0.48)	181 (164-196)	0.95 (0.87-1.02)	2.38 (1.92 to 2.84)
72	Greenland	2 (1-2)	3.64 (2.47-4.42)	2 (1-2)	2.43 (1.6-3.1)	-1.25 (-1.61 to -0.90)
73	Grenada	3 (2-3)	3.59 (3.19-4.01)	2 (2-3)	2.17 (1.86-2.49)	-1.51 (-2.80 to -0.20)
74	Guam	0 (0-1)	0.25 (0.18-0.45)	1 (0-1)	0.36 (0.2-0.45)	1.23 (0.64 to 1.82)
75	Guatemala	265 (248-283)	3.69 (3.49-3.89)	327 (277-384)	2.24 (1.9-2.62)	-1.46 (-2.42 to -0.48)
76	Guinea	172 (121-234)	3.9 (2.66-5.37)	401 (264-539)	4.52 (3.01-6.06)	0.50 (0.41 to 0.58)
77	Guinea-Bissau	32 (24-41)	4.98 (3.63-6.49)	76 (53-102)	5.46 (3.8-7.16)	0.32 (0.22 to 0.43)
78	Guyana	25 (22-28)	4 (3.54-4.51)	26 (20-34)	3.57 (2.73-4.57)	0.10 (-1.14 to 1.36)
79	Haiti	298 (225-415)	5.82 (4.5-7.66)	461 (338-633)	4.19 (3.11-5.76)	-1.01 (-1.13 to -0.90)
80	Honduras	167 (137-195)	4.12 (3.54-4.95)	263 (182-362)	2.96 (2.1-4.01)	-1.05 (-1.18 to -0.92)
81	Hungary	173 (161-186)	1.5 (1.39-1.62)	174 (139-212)	1.31 (1.04-1.61)	-0.53 (-1.48 to 0.42)
82	Iceland	2 (2-2)	0.71 (0.67-0.76)	5 (4-5)	1.02 (0.92-1.12)	1.07 (0.36 to 1.78)
83	India	25739 (15954-30648)	3.58 (2.24-4.25)	31176 (22983-35983)	2.46 (1.78-2.84)	-1.14 (-1.44 to -0.84)
84	Indonesia	560 (138-819)	0.4 (0.1-0.59)	905 (218-1422)	0.36 (0.09-0.55)	-0.34 (-0.47 to -0.22)
85	Iran (Islamic Republic of)	914 (637-1067)	1.65 (1.33-1.88)	604 (543-769)	0.74 (0.67-0.95)	-2.57 (-2.71 to -2.42)
86	Iraq	290 (227-353)	1.71 (1.38-2.09)	314 (240-409)	0.87 (0.68-1.13)	-2.11 (-2.31 to -1.91)
87	Ireland	44 (42-48)	1.19 (1.12-1.27)	85 (74-95)	1.28 (1.12-1.43)	0.27 (-0.17 to 0.70)
88	Israel	39 (36-41)	0.81 (0.75-0.87)	125 (111-139)	1.11 (0.99-1.24)	1.01 (0.59 to 1.43)
89	Italy	394 (378-409)	0.57 (0.55-0.59)	1541 (1248-1738)	1.22 (0.98-1.38)	2.52 (1.78 to 3.27)
90	Jamaica	44 (40-48)	2.1 (1.92-2.3)	63 (46-82)	2.07 (1.53-2.72)	0.35 (-0.44 to 1.15)
91	Japan	422 (412-431)	0.32 (0.31-0.33)	1705 (1452-1860)	0.66 (0.62-0.7)	2.36 (1.41 to 3.31)
92	Jordan	50 (41-61)	1.59 (1.3-1.92)	77 (63-97)	0.72 (0.58-0.9)	-2.54 (-2.78 to -2.31)
93	Kazakhstan	246 (225-269)	1.52 (1.39-1.66)	369 (322-426)	1.93 (1.69-2.21)	0.91 (0.18 to 1.64)
94	Kenya	879 (667-1098)	6.66 (4.85-8.62)	2037 (1584-2527)	6.08 (4.68-7.49)	-0.27 (-0.35 to -0.19)
95	Kiribati	2 (1-2)	2.62 (2.02-3.27)	3 (2-4)	2.32 (1.71-3.09)	-0.40 (-0.46 to -0.34)
96	Kuwait	15 (14-17)	1.04 (0.95-1.14)	23 (19-28)	0.59 (0.48-0.72)	-1.85 (-3.43 to -0.24)
97	Kyrgyzstan	133 (120-149)	3.14 (2.81-3.52)	204 (167-246)	3.06 (2.5-3.69)	0.06 (-1.45 to 1.60)
98	Lao People's Democratic Republic	31 (22-53)	0.94 (0.65-1.64)	40 (24-81)	0.63 (0.39-1.28)	-1.27 (-1.32 to -1.22)
99	Latvia	61 (54-70)	2.2 (1.93-2.51)	36 (27-45)	1.48 (1.12-1.86)	-1.01 (-2.19 to 0.19)
100	Lebanon	78 (57-104)	2.9 (2.16-3.83)	101 (83-125)	1.67 (1.38-2.04)	-1.79 (-1.92 to -1.67)
101	Lesotho	29 (21-42)	2.42 (1.65-3.49)	51 (37-68)	3.15 (2.25-4.21)	0.90 (0.74 to 1.07)
102	Liberia	85 (65-112)	4.66 (3.58-6.2)	148 (91-215)	3.77 (2.33-5.48)	-0.66 (-0.91 to -0.42)
103	Libya	60 (46-76)	1.64 (1.27-2.13)	70 (46-100)	1.08 (0.72-1.53)	-1.32 (-1.49 to -1.14)
104	Lithuania	105 (95-115)	2.72 (2.47-3.01)	67 (54-80)	1.92 (1.54-2.32)	-1.11 (-1.85 to -0.36)
105	Luxembourg	7 (6-7)	1.52 (1.42-1.61)	15 (13-18)	1.62 (1.42-1.86)	0.16 (-0.40 to 0.72)
106	Madagascar	545 (456-687)	7.18 (5.96-8.99)	1090 (820-1470)	5.74 (4.41-7.67)	-0.71 (-0.78 to -0.63)
107	Malawi	630 (471-756)	10.49 (7.96-12.77)	1094 (795-1408)	8.5 (6.45-10.67)	-0.67 (-0.89 to -0.44)
108	Malaysia	146 (122-170)	1.09 (0.9-1.25)	216 (186-261)	0.74 (0.64-0.9)	-1.21 (-1.42 to -1.01)
109	Maldives	3 (2-4)	1.89 (1.4-2.42)	4 (3-8)	0.98 (0.78-1.38)	-2.22 (-2.52 to -1.93)
110	Mali	263 (188-361)	4.52 (3.2-6.3)	738 (488-1012)	4.98 (3.3-6.87)	0.32 (0.21 to 0.42)
111	Malta	2 (2-2)	0.54 (0.5-0.58)	6 (5-6)	0.81 (0.71-0.91)	1.31 (0.57 to 2.05)
112	Marshall Islands	1 (0-1)	1.6 (1.21-2.3)	1 (1-1)	1.53 (1.16-2.04)	-0.14 (-0.19 to -0.09)
113	Mauritania	49 (38-69)	3.49 (2.76-4.87)	103 (72-135)	3.34 (2.32-4.34)	-0.18 (-0.59 to 0.23)
114	Mauritius	27 (25-29)	2.94 (2.75-3.16)	52 (47-57)	3.47 (3.12-3.82)	0.59 (-0.39 to 1.58)
115	Mexico	1942 (1879-2008)	2.63 (2.56-2.71)	2590 (2171-3010)	2 (1.68-2.32)	-1.11 (-1.58 to -0.64)
116	Micronesia (Federated States of)	2 (1-2)	1.76 (1.32-2.52)	1 (1-2)	1.46 (1.13-1.95)	-0.60 (-0.63 to -0.57)
117	Monaco	0 (0-0)	0.46 (0.36-0.62)	0 (0-0)	0.6 (0.39-0.81)	0.92 (0.77 to 1.06)
118	Mongolia	55 (43-70)	2.74 (2.17-3.43)	59 (46-73)	1.8 (1.4-2.26)	-1.22 (-1.66 to -0.77)
119	Montenegro	6 (5-7)	0.91 (0.75-1.1)	5 (4-7)	0.73 (0.58-0.9)	-0.52 (-0.71 to -0.34)
120	Morocco	613 (453-734)	2.88 (2.14-3.47)	617 (448-779)	1.79 (1.31-2.23)	-1.51 (-1.67 to -1.35)
121	Mozambique	802 (650-1034)	9.63 (7.84-12.16)	1437 (1060-2033)	7.9 (5.9-10.59)	-0.64 (-0.80 to -0.48)
122	Myanmar	474 (237-650)	1.43 (0.78-1.94)	520 (301-712)	0.95 (0.58-1.29)	-1.31 (-1.43 to -1.20)
123	Namibia	34 (26-43)	3.16 (2.4-4.09)	60 (43-85)	2.86 (2.07-3.95)	-0.30 (-0.36 to -0.25)
124	Nauru	0 (0-0)	1.61 (1.18-2.24)	0 (0-0)	1.67 (1.28-2.18)	0.11 (0.03 to 0.19)
125	Nepal	836 (571-1108)	6.85 (3.73-9.12)	1253 (839-1676)	5.49 (3.07-7.55)	-0.70 (-0.79 to -0.61)
126	Netherlands	179 (168-191)	1.03 (0.97-1.09)	373 (330-412)	1.36 (1.23-1.48)	0.88 (0.38 to 1.39)
127	New Zealand	56 (54-60)	1.58 (1.5-1.68)	62 (57-68)	1.05 (0.97-1.14)	-1.20 (-2.06 to -0.33)
128	Nicaragua	74 (61-86)	2.12 (1.87-2.6)	80 (67-99)	1.3 (1.08-1.59)	-1.63 (-1.82 to -1.45)
129	Niger	219 (148-318)	4.41 (2.93-6.48)	683 (390-1084)	4.82 (2.79-7.6)	0.28 (0.08 to 0.48)
130	Nigeria	2053 (1544-2689)	3.31 (2.43-4.39)	4878 (2880-6788)	3.16 (1.91-4.32)	-0.14 (-0.27 to -0.02)
131	Niue	0 (0-0)	1.23 (0.89-1.81)	0 (0-0)	1.39 (1.15-1.75)	0.37 (-0.11 to 0.85)
132	North Macedonia	33 (26-46)	1.65 (1.33-2.29)	42 (31-55)	1.57 (1.15-2.05)	-0.01 (-0.34 to 0.33)
133	Northern Mariana Islands	0 (0-0)	0.31 (0.18-0.62)	0 (0-0)	0.58 (0.42-0.72)	1.92 (0.45 to 3.41)
134	Norway	81 (77-84)	1.58 (1.52-1.64)	107 (98-114)	1.36 (1.27-1.44)	-0.68 (-1.44 to 0.10)
135	Oman	11 (8-15)	0.67 (0.48-0.93)	15 (10-19)	0.42 (0.29-0.52)	-1.52 (-1.82 to -1.22)
136	Pakistan	3843 (2757-4671)	4.4 (3-5.54)	7867 (6098-10253)	4.4 (3.14-5.82)	0.02 (-0.07 to 0.11)
137	Palau	0 (0-0)	2.14 (1.57-2.75)	0 (0-0)	1.95 (1.5-2.47)	-0.31 (-0.37 to -0.24)
138	Palestine	52 (41-66)	2.99 (2.41-3.81)	71 (60-92)	1.74 (1.47-2.15)	-1.78 (-2.08 to -1.48)
139	Panama	36 (34-40)	1.7 (1.57-1.87)	63 (50-76)	1.45 (1.16-1.74)	-0.43 (-0.94 to 0.08)
140	Papua New Guinea	55 (30-83)	1.51 (0.84-2.33)	176 (118-263)	1.77 (1.18-2.67)	0.60 (0.53 to 0.67)
141	Paraguay	54 (46-70)	1.53 (1.29-2.04)	102 (72-134)	1.51 (1.06-1.98)	-0.01 (-0.21 to 0.20)
142	Peru	378 (280-440)	1.92 (1.45-2.25)	294 (221-404)	0.81 (0.61-1.11)	-2.80 (-3.53 to -2.07)
143	Philippines	219 (170-246)	0.42 (0.35-0.51)	383 (287-455)	0.38 (0.3-0.45)	-0.27 (-0.55 to 0.01)
144	Poland	472 (460-487)	1.17 (1.14-1.21)	1161 (941-1326)	2.15 (1.74-2.46)	1.90 (0.83 to 2.99)
145	Portugal	136 (129-145)	1.26 (1.19-1.34)	326 (281-360)	1.63 (1.43-1.8)	0.92 (-0.09 to 1.95)
146	Puerto Rico	91 (84-98)	2.53 (2.35-2.73)	57 (47-69)	1.18 (0.97-1.42)	-2.29 (-2.88 to -1.70)
147	Qatar	5 (3-6)	1.55 (1.05-1.91)	13 (10-19)	0.63 (0.49-0.82)	-2.85 (-3.24 to -2.46)
148	Republic of Korea	655 (578-884)	1.56 (1.37-2.15)	564 (422-642)	0.85 (0.68-0.97)	-1.96 (-2.18 to -1.74)
149	Republic of Moldova	118 (108-129)	2.68 (2.45-2.92)	72 (59-87)	1.66 (1.35-2.03)	-1.62 (-2.88 to -0.35)
150	Romania	416 (393-441)	1.76 (1.66-1.87)	416 (322-496)	1.7 (1.3-2.04)	-0.17 (-0.99 to 0.67)
151	Russian Federation	1232 (1203-1260)	0.79 (0.77-0.81)	838 (754-919)	0.46 (0.41-0.51)	-1.93 (-3.28 to -0.56)
152	Rwanda	451 (364-566)	9.65 (7.89-12.1)	636 (467-904)	6.84 (5.15-9.68)	-1.03 (-1.72 to -0.34)
153	Saint Kitts and Nevis	2 (2-2)	4.86 (4.47-5.3)	1 (1-2)	2.29 (1.88-2.77)	-2.46 (-3.28 to -1.63)
154	Saint Lucia	5 (5-5)	4.63 (4.35-4.97)	6 (5-7)	2.77 (2.25-3.33)	-1.35 (-1.88 to -0.82)
155	Saint Vincent and the Grenadines	4 (3-4)	3.89 (3.51-4.28)	4 (3-5)	3.16 (2.7-3.65)	-0.48 (-0.95 to -0.01)
156	Samoa	2 (1-3)	1.38 (0.97-2.06)	2 (2-3)	1.18 (0.88-1.62)	-0.50 (-0.56 to -0.45)
157	San Marino	0 (0-0)	0.21 (0.18-0.25)	0 (0-0)	0.12 (0.07-0.16)	-2.19 (-2.45 to -1.94)
158	Sao Tome and Principe	3 (2-3)	3.1 (2.24-4.23)	6 (4-8)	3.39 (2.42-4.52)	0.42 (0.25 to 0.60)
159	Saudi Arabia	320 (237-409)	2.49 (1.89-3.18)	543 (329-731)	1.51 (1.06-1.9)	-1.60 (-1.70 to -1.50)
160	Senegal	200 (154-260)	3.99 (3.02-5.17)	539 (376-726)	4.63 (3.25-6.22)	0.45 (-0.04 to 0.96)
161	Serbia	209 (179-259)	2.1 (1.78-2.6)	170 (123-209)	1.41 (1.08-1.71)	-1.13 (-1.28 to -0.98)
162	Seychelles	1 (1-1)	1.69 (1.37-2)	1 (1-1)	1.02 (0.78-1.22)	-0.90 (-1.05 to -0.74)
163	Sierra Leone	108 (77-148)	3.64 (2.51-5.05)	254 (156-360)	4.04 (2.51-5.67)	0.33 (0.07 to 0.59)
164	Singapore	12 (12-13)	0.42 (0.4-0.45)	29 (25-32)	0.46 (0.41-0.51)	0.39 (-0.20 to 0.98)
165	Slovakia	124 (106-159)	2.24 (1.92-2.89)	136 (103-167)	1.94 (1.52-2.37)	-0.43 (-0.67 to -0.19)
166	Slovenia	31 (28-34)	1.42 (1.28-1.58)	44 (31-56)	1.39 (0.96-1.78)	-0.36 (-0.75 to 0.03)
167	Solomon Islands	5 (3-7)	1.71 (1.01-2.61)	11 (8-16)	1.82 (1.24-2.63)	0.18 (0.06 to 0.29)
168	Somalia	479 (331-723)	10.41 (7.11-15.9)	1291 (796-2109)	10.32 (6.67-16.87)	-0.02 (-0.13 to 0.10)
169	South Africa	780 (610-928)	2.39 (1.91-2.85)	1179 (1006-1356)	2.11 (1.78-2.42)	-0.43 (-0.75 to -0.11)
170	South Sudan	323 (238-439)	8.94 (6.37-12.54)	563 (395-772)	9.01 (6.45-12.48)	0.04 (-0.22 to 0.29)
171	Spain	287 (272-302)	0.66 (0.63-0.69)	818 (691-915)	0.96 (0.83-1.06)	1.15 (0.57 to 1.74)
172	Sri Lanka	432 (350-499)	3.24 (2.58-3.69)	347 (234-486)	1.48 (1.02-2.06)	-2.45 (-2.65 to -2.25)
173	Sudan	502 (336-736)	2.5 (1.85-3.31)	623 (421-853)	1.55 (1.1-2.09)	-1.52 (-1.62 to -1.41)
174	Suriname	12 (9-14)	3.55 (2.82-4.31)	16 (12-20)	2.6 (2.01-3.28)	-0.98 (-1.32 to -0.65)
175	Sweden	110 (104-116)	1.06 (1-1.12)	118 (103-134)	0.79 (0.69-0.9)	-0.72 (-2.55 to 1.14)
176	Switzerland	98 (87-111)	1.11 (1-1.26)	175 (147-203)	1.15 (0.98-1.32)	0.07 (-0.24 to 0.38)
177	Syrian Arab Republic	148 (104-188)	1.37 (0.98-1.72)	145 (100-201)	1.16 (0.79-1.59)	-0.63 (-0.86 to -0.40)
178	Taiwan (Province of China)	162 (154-171)	0.81 (0.76-0.85)	299 (271-326)	0.96 (0.87-1.05)	0.67 (-0.05 to 1.40)
179	Tajikistan	239 (205-296)	4.77 (4.05-6.15)	467 (344-621)	4.57 (3.36-6.07)	-0.14 (-0.53 to 0.25)
180	Thailand	680 (565-818)	1.45 (1.2-1.81)	989 (755-1241)	1.19 (0.89-1.5)	-0.67 (-0.92 to -0.42)
181	Timor-Leste	5 (3-9)	0.8 (0.47-1.53)	7 (5-14)	0.61 (0.38-1.28)	-0.86 (-1.21 to -0.52)
182	Togo	79 (59-105)	3.51 (2.59-4.76)	241 (153-335)	3.92 (2.55-5.43)	0.36 (0.09 to 0.63)
183	Tokelau	0 (0-0)	1.53 (1.07-2.3)	0 (0-0)	2.03 (1.66-2.62)	1.17 (0.55 to 1.80)
184	Tonga	1 (1-1)	1.16 (0.92-1.5)	1 (1-1)	1.01 (0.74-1.38)	-0.47 (-0.60 to -0.34)
185	Trinidad and Tobago	38 (36-41)	3.67 (3.45-3.93)	38 (28-48)	2.36 (1.78-2.96)	-1.21 (-2.56 to 0.16)
186	Tunisia	131 (99-160)	1.67 (1.32-2.15)	113 (82-161)	0.97 (0.7-1.37)	-1.73 (-1.81 to -1.66)
187	Turkiye	2016 (1569-2489)	3.72 (2.95-4.58)	1479 (1183-1818)	1.78 (1.43-2.16)	-2.32 (-2.54 to -2.10)
188	Turkmenistan	69 (60-78)	1.93 (1.68-2.21)	148 (100-206)	2.84 (1.92-3.95)	1.14 (1.00 to 1.29)
189	Tuvalu	0 (0-0)	1.63 (1.27-2.26)	0 (0-0)	1.33 (1.03-1.74)	-0.65 (-0.70 to -0.60)
190	Uganda	665 (493-929)	6.57 (4.79-9.11)	1553 (1163-2046)	5.69 (4.35-7.44)	-0.47 (-0.62 to -0.32)
191	Ukraine	686 (661-712)	1.27 (1.22-1.32)	425 (303-553)	0.88 (0.64-1.14)	-1.28 (-3.15 to 0.62)
192	United Arab Emirates	36 (20-49)	2.15 (1.39-2.87)	48 (38-60)	0.85 (0.63-1.06)	-2.94 (-3.77 to -2.10)
193	United Kingdom	1047 (1021-1066)	1.59 (1.56-1.62)	1067 (972-1131)	1.2 (1.09-1.28)	-0.95 (-1.76 to -0.12)
194	United Republic of Tanzania	1551 (1257-1867)	9.38 (7.45-11.43)	2890 (2209-3715)	7.04 (5.48-9.21)	-0.93 (-1.01 to -0.84)
195	United States of America	1715 (1667-1756)	0.61 (0.59-0.62)	3426 (3214-3570)	0.79 (0.75-0.81)	0.86 (0.51 to 1.21)
196	United States Virgin Islands	2 (1-2)	2 (1.44-2.43)	1 (1-2)	1.63 (1.11-2.16)	-0.48 (-1.18 to 0.22)
197	Uruguay	49 (46-52)	1.48 (1.4-1.58)	73 (67-79)	1.76 (1.62-1.9)	0.50 (-0.34 to 1.34)
198	Uzbekistan	525 (482-572)	2.63 (2.43-2.87)	902 (761-1067)	2.63 (2.22-3.11)	0.16 (-0.54 to 0.85)
199	Vanuatu	2 (1-3)	1.44 (0.91-2.26)	5 (3-6)	1.56 (1.15-2.1)	0.28 (0.02 to 0.53)
200	Venezuela (Bolivarian Republic of)	375 (358-396)	2.31 (2.2-2.43)	611 (452-776)	2.21 (1.64-2.8)	0.22 (-0.33 to 0.77)
201	Viet Nam	52 (10-206)	0.1 (0.02-0.39)	79 (15-326)	0.08 (0.01-0.32)	-0.72 (-0.89 to -0.55)
202	Yemen	260 (142-371)	2.03 (1.3-2.8)	441 (274-612)	1.5 (1.03-2.05)	-0.97 (-1.35 to -0.59)
203	Zambia	443 (336-544)	8.92 (7.21-10.74)	1706 (1215-2358)	12.94 (9.47-17.08)	1.22 (0.93 to 1.51)
204	Zimbabwe	258 (208-366)	3.96 (3.18-5.21)	530 (341-773)	4.51 (3.02-6.29)	0.41 (0.22 to 0.61)
Abbreviations: AAPC, average annual percentage change; SDI, sociodemographic index; UI, uncertainty interval.

## Sheet: Supplementary Table S7
Supplementary Table S7. Age-standardized DALY rate and AAPC of Idiopathic epilepsy at national level, 1990-2021
		DALYs (95% UI)
		Cases in 1990	Age-standardized DALY rate in 1990 (per 100 000)	Cases in 2021	Age-standardized DALY rate in 2021 (per 100 000)	AAPC
	National level
1	Afghanistan	46305 (28105-72553)	440.2 (271.65-696.71)	98313 (61376-152314)	293.13 (182.27-448.94)	-1.27 (-1.60 to -0.95)
2	Albania	10066 (6292-15544)	292.08 (179.73-452.41)	5560 (3171-9431)	215.23 (123.54-367.27)	-1.12 (-1.30 to -0.95)
3	Algeria	64725 (36222-106610)	228.41 (129.06-371.73)	61469 (32146-101649)	139.89 (72.95-230.28)	-1.55 (-1.59 to -1.51)
4	American Samoa	81 (35-148)	171.38 (71.99-311.22)	95 (50-153)	195.78 (104.35-317.13)	0.51 (0.21 to 0.81)
5	Andorra	75 (37-136)	137.2 (67.57-248.36)	92 (42-180)	103.63 (46.06-201.81)	-0.95 (-1.19 to -0.72)
6	Angola	45217 (26022-71242)	449.83 (260.49-721.93)	121740 (64097-195038)	388.57 (208.16-604.77)	-0.44 (-0.59 to -0.29)
7	Antigua and Barbuda	264 (157-420)	441.17 (265.78-694.07)	300 (173-481)	322.82 (184.9-523.18)	-0.75 (-1.10 to -0.39)
8	Argentina	41311 (20290-69104)	125.65 (62.02-209.52)	51394 (23949-93016)	113.5 (53.03-205.39)	-0.31 (-0.55 to -0.07)
9	Armenia	5237 (2656-8968)	150.93 (76-258.23)	3558 (1720-6136)	120.45 (57.68-211.43)	-0.91 (-1.22 to -0.59)
10	Australia	23464 (13075-39992)	137.07 (76.14-235.4)	29095 (14924-56000)	109.44 (55.74-209.22)	-0.68 (-0.93 to -0.43)
11	Austria	9212 (4393-17534)	116.96 (54.83-223.63)	10936 (5535-19587)	112.01 (53.4-207.67)	-0.15 (-0.34 to 0.05)
12	Azerbaijan	23442 (14596-37136)	303.19 (187.13-483.88)	27588 (15667-43858)	263.82 (149.99-417.93)	-0.48 (-0.69 to -0.27)
13	Bahamas	746 (380-1250)	291.44 (148.16-499.59)	876 (415-1458)	219.12 (101.52-367.3)	-0.99 (-1.31 to -0.66)
14	Bahrain	1347 (790-2139)	272.33 (156.85-433.99)	2587 (1380-4429)	178.6 (92.21-310.85)	-1.39 (-1.61 to -1.18)
15	Bangladesh	195710 (106548-309894)	169.19 (92.58-265.68)	176492 (93809-303266)	108.03 (57.89-183.97)	-1.50 (-1.65 to -1.35)
16	Barbados	753 (425-1225)	289.59 (164.36-475.28)	624 (334-1062)	199.75 (105-335.74)	-1.09 (-1.52 to -0.66)
17	Belarus	18903 (11205-30793)	180.55 (107.55-296.37)	9621 (5216-16858)	99 (52.23-175.61)	-1.90 (-2.28 to -1.53)
18	Belgium	15116 (7419-26885)	147.82 (71.21-266.79)	21537 (12266-37721)	164.6 (90.45-293.71)	0.32 (0.16 to 0.49)
19	Belize	468 (271-735)	242.51 (139.11-381)	916 (468-1526)	209.96 (107.46-348.72)	-0.48 (-0.75 to -0.22)
20	Benin	14413 (7308-24660)	321.29 (182.57-526.59)	38576 (20894-63322)	316.65 (180.3-492.25)	-0.09 (-0.17 to -0.02)
21	Bermuda	146 (71-261)	237.98 (113.45-438.37)	96 (42-187)	144.48 (60.86-281.58)	-1.62 (-1.75 to -1.49)
22	Bhutan	1645 (934-2556)	257.79 (146.74-398.4)	1660 (953-2604)	222.46 (126.97-348.03)	-0.57 (-0.81 to -0.33)
23	Bolivia (Plurinational State of)	25856 (14399-41052)	400.36 (221.15-637.52)	28633 (15075-46287)	242.84 (126.14-392.95)	-1.59 (-1.62 to -1.56)
24	Bosnia and Herzegovina	9160 (5550-14040)	200.66 (120.6-309.88)	6085 (3339-9948)	176.67 (97.11-293.26)	-0.31 (-0.53 to -0.08)
25	Botswana	3993 (2385-6136)	321.47 (194.2-493.35)	7654 (4330-11471)	318.29 (176.73-482.46)	-0.04 (-0.10 to 0.02)
26	Brazil	344443 (240210-488987)	230.47 (160.72-324.11)	409015 (290945-565775)	182.63 (129.94-254.64)	-0.76 (-0.88 to -0.65)
27	Brunei Darussalam	658 (313-1090)	252.07 (117.99-427.83)	780 (387-1314)	174.63 (85.52-292.42)	-1.17 (-1.25 to -1.09)
28	Bulgaria	17089 (9117-28463)	199.87 (108-334.33)	14512 (8075-23745)	209.02 (115.42-339.47)	0.17 (-0.11 to 0.45)
29	Burkina Faso	26208 (13051-44989)	309.44 (167.46-513.86)	63812 (32779-101254)	315.94 (165.2-491.79)	0.08 (-0.03 to 0.19)
30	Burundi	27284 (18086-38977)	514.79 (335.21-719.23)	50753 (32859-73842)	427.11 (289.79-607.76)	-0.60 (-0.78 to -0.42)
31	Cabo Verde	1029 (583-1663)	336.81 (206.77-521.47)	1619 (871-2641)	287.73 (153.5-471.69)	-0.49 (-0.56 to -0.42)
32	Cambodia	14135 (6024-27180)	131.48 (55.85-249.65)	19343 (8402-33204)	114.45 (50-195.85)	-0.46 (-0.49 to -0.42)
33	Cameroon	29642 (15934-48181)	317.91 (186.55-506.19)	90245 (49112-138832)	313.91 (176.26-472.1)	-0.04 (-0.12 to 0.04)
34	Canada	30128 (17208-51069)	106.65 (60.74-181.34)	36611 (18411-67325)	93.12 (46.6-173.72)	-0.38 (-0.68 to -0.08)
35	Central African Republic	11152 (6812-16679)	417.97 (257.59-620.7)	22428 (14325-33082)	414.48 (267.57-602.21)	-0.05 (-0.17 to 0.07)
36	Chad	14997 (7447-25759)	276.24 (148.81-457.17)	52600 (28779-83422)	350.85 (206.94-522.59)	0.84 (0.74 to 0.93)
37	Chile	32752 (17264-56114)	242.16 (127.04-411.93)	35349 (17967-63167)	183.6 (92.36-331.85)	-0.85 (-0.94 to -0.76)
38	China	2134558 (1717519-2651183)	178.61 (143.44-220.63)	1374719 (969523-1888680)	101.39 (72.51-139.41)	-1.79 (-1.96 to -1.62)
39	Colombia	98116 (48297-166495)	289.94 (142.93-497.22)	102285 (49616-183088)	206.3 (98.74-371.21)	-1.09 (-1.43 to -0.75)
40	Comoros	2148 (1346-3157)	489.75 (317.38-707.13)	3029 (1963-4322)	419.94 (273.3-596.31)	-0.58 (-1.53 to 0.39)
41	Congo	9747 (5468-16122)	422.53 (242.3-682.05)	18730 (10262-28721)	356.2 (194.61-544.19)	-0.49 (-0.68 to -0.31)
42	Cook Islands	32 (15-55)	169.25 (77.96-295.15)	24 (11-44)	136.04 (62.42-247.24)	-0.70 (-0.80 to -0.60)
43	Costa Rica	6748 (3181-11975)	224.96 (106.75-396.53)	9906 (5298-16667)	203.74 (107.1-344.55)	-0.32 (-0.42 to -0.21)
44	Côte d'Ivoire	34588 (17686-60588)	316.67 (174.67-523.67)	85743 (46260-138935)	336.5 (187.56-530.08)	0.20 (0.10 to 0.31)
45	Croatia	10678 (5370-18653)	212.88 (106.76-372.25)	7892 (3927-14288)	172.13 (83.76-318.51)	-0.70 (-1.02 to -0.39)
46	Cuba	15921 (7996-26996)	142.71 (71.49-241.42)	11668 (5783-20845)	103.56 (47.7-190.54)	-1.02 (-1.16 to -0.87)
47	Cyprus	1032 (527-1794)	133.34 (68.4-232.39)	1226 (587-2275)	87.56 (39.41-164.61)	-1.38 (-1.60 to -1.15)
48	Czechia	20508 (11008-37043)	195.86 (104.49-353.8)	20234 (10842-35457)	175.05 (90.64-312.61)	-0.35 (-0.55 to -0.15)
49	Democratic People's Republic of Korea	35004 (18370-57390)	166.81 (86.88-274.11)	28174 (15412-46236)	110.01 (60.74-183)	-1.31 (-1.41 to -1.20)
50	Democratic Republic of the Congo	135542 (76703-209330)	360.57 (207.57-546.99)	266322 (157817-418849)	307.58 (184.23-474.23)	-0.56 (-0.68 to -0.43)
51	Denmark	5998 (3263-10375)	113.33 (59.95-198.83)	7279 (4319-12653)	106.98 (60.58-189.59)	-0.08 (-0.37 to 0.21)
52	Djibouti	1654 (1004-2573)	431.46 (270.89-648.74)	4900 (3085-7082)	415.46 (266.63-596.86)	-0.08 (-0.30 to 0.13)
53	Dominica	286 (161-456)	403.17 (231.16-632.67)	263 (153-408)	386.78 (225.04-604.36)	-0.14 (-0.23 to -0.05)
54	Dominican Republic	16731 (9289-27008)	224.22 (123.76-361.68)	22957 (11030-39726)	207.04 (99.51-358.27)	-0.23 (-0.36 to -0.11)
55	Ecuador	41513 (22335-65742)	421.21 (222.15-677.58)	57008 (28159-95303)	313.86 (155.03-524.75)	-1.02 (-1.67 to -0.36)
56	Egypt	98709 (44337-174208)	161.67 (72.96-284.91)	141500 (63436-258099)	132.67 (59.72-240.36)	-0.70 (-0.81 to -0.59)
57	El Salvador	11874 (5919-19819)	214.64 (109.37-360.16)	10804 (4827-19130)	165.89 (74.17-292.79)	-0.83 (-1.00 to -0.65)
58	Equatorial Guinea	1627 (933-2653)	397.78 (226.6-636.97)	5431 (2708-8957)	370.11 (185.03-625.76)	-0.23 (-0.37 to -0.08)
59	Eritrea	15912 (10681-22846)	498.77 (343.79-701.88)	30121 (19629-43904)	486.42 (329.23-688.75)	-0.15 (-0.31 to 0.01)
60	Estonia	4354 (2986-6132)	277.28 (191.76-391.23)	2532 (1368-4280)	177.53 (97.57-298.47)	-1.38 (-1.71 to -1.05)
61	Eswatini	2332 (1341-3584)	308.84 (178.95-472.9)	3765 (2243-5795)	329 (195.39-508.67)	0.17 (0.03 to 0.31)
62	Ethiopia	254125 (179996-328612)	558.98 (403.8-707.56)	378228 (303894-478535)	372.56 (302.94-464.03)	-1.30 (-1.37 to -1.24)
63	Fiji	1928 (1083-2982)	248.99 (137.96-387.51)	2220 (1217-3480)	239.76 (130.79-376.7)	-0.14 (-0.20 to -0.08)
64	Finland	6940 (3931-12473)	131.36 (72.66-237.65)	7784 (4342-14023)	126.4 (67.91-229.23)	-0.11 (-0.48 to 0.26)
65	France	101920 (58161-167074)	169.77 (95.94-281.3)	116702 (65076-214831)	152.56 (83.62-292.79)	-0.38 (-0.66 to -0.10)
66	Gabon	4330 (2245-7184)	459.73 (242.75-745.34)	6638 (3389-10844)	374.86 (194.31-615.75)	-0.69 (-0.88 to -0.49)
67	Gambia	2363 (1272-3843)	272.54 (155.13-428.78)	6840 (4204-9853)	316.87 (201.2-452.58)	0.51 (0.03 to 1.01)
68	Georgia	11488 (6045-19210)	210.5 (110.64-353.2)	6456 (3461-10518)	177.83 (96.14-291.41)	-0.57 (-0.86 to -0.29)
69	Germany	135073 (65996-253738)	168.78 (80.93-316.94)	185643 (98911-356086)	178.78 (88.79-355.02)	0.14 (-0.10 to 0.37)
70	Ghana	29910 (15148-48846)	211.77 (113.92-342.11)	78351 (41633-127923)	239.21 (129.52-383.26)	0.37 (0.21 to 0.52)
71	Greece	8611 (3551-17630)	82.84 (33.9-173.65)	10648 (5776-19089)	95.4 (48.17-179.74)	0.44 (0.26 to 0.63)
72	Greenland	198 (109-307)	355.11 (195.31-553.27)	151 (81-259)	250.9 (135.42-429.72)	-1.05 (-1.26 to -0.83)
73	Grenada	277 (165-439)	334.11 (202.93-522.12)	254 (138-413)	240.06 (128.52-393.05)	-1.07 (-1.57 to -0.56)
74	Guam	163 (55-301)	121.72 (40.69-225.55)	201 (76-378)	125.46 (47.86-236.97)	0.09 (-0.04 to 0.22)
75	Guatemala	32526 (20084-51245)	373.83 (228.84-593.69)	45501 (24813-73550)	284.48 (156.4-453.57)	-0.87 (-1.39 to -0.34)
76	Guinea	17612 (9384-29473)	312.37 (174.63-503.54)	40224 (22795-65629)	335.44 (201.52-527.54)	0.26 (0.21 to 0.31)
77	Guinea-Bissau	3487 (1862-5731)	389.27 (221.64-606.4)	7169 (4197-11060)	392.53 (239.98-587.93)	0.05 (-0.01 to 0.10)
78	Guyana	2658 (1601-3988)	352.66 (213.41-522.27)	2625 (1518-3892)	340.79 (197.18-506.67)	-0.02 (-0.56 to 0.53)
79	Haiti	27960 (17432-43000)	444.15 (286.22-673.1)	41456 (25671-61579)	323.52 (202.6-482.01)	-0.94 (-1.03 to -0.84)
80	Honduras	19770 (11833-31009)	405.47 (254.27-636.5)	29360 (16232-45500)	292.49 (164.02-456.71)	-1.07 (-1.15 to -0.99)
81	Hungary	21118 (10988-34988)	200.51 (104.67-330.55)	15020 (7858-26371)	148.48 (74.7-266.42)	-1.05 (-1.53 to -0.56)
82	Iceland	248 (115-458)	96.03 (44.53-177.07)	396 (206-755)	106.23 (53.83-205.12)	0.30 (-0.06 to 0.66)
83	India	2359098 (1581158-3016454)	269.96 (183.61-344.7)	2646968 (2052364-3304933)	191.62 (146.95-237.72)	-1.10 (-1.24 to -0.95)
84	Indonesia	170705 (101569-255392)	90.85 (53.37-136.31)	248916 (144392-364035)	92.68 (54.08-136.02)	0.03 (-0.06 to 0.11)
85	Iran (Islamic Republic of)	134253 (96652-177111)	202.54 (151-264.53)	98687 (67059-139669)	121.49 (81.68-172.73)	-1.65 (-1.74 to -1.55)
86	Iraq	38020 (22702-58904)	185.77 (111.25-285.54)	52367 (25909-87928)	124.65 (62.63-208.69)	-1.30 (-1.42 to -1.18)
87	Ireland	4860 (2462-9241)	133.92 (68.02-254.52)	6728 (3555-12479)	129.27 (66.76-242.31)	-0.07 (-0.24 to 0.10)
88	Israel	5261 (2402-9548)	105.62 (48.77-191.03)	11159 (5713-21197)	113.35 (57.47-216.41)	0.18 (0.04 to 0.31)
89	Italy	51526 (33105-75731)	89.8 (57.94-133.79)	69514 (49195-100631)	97.07 (65.57-148.32)	0.12 (-0.21 to 0.45)
90	Jamaica	5697 (3046-9381)	240.14 (129.97-392.59)	6090 (3192-9979)	211.87 (109.31-348.59)	-0.31 (-0.72 to 0.11)
91	Japan	92185 (55975-142384)	74.67 (45.68-115.75)	120161 (79423-190673)	86.96 (56.74-135.84)	0.53 (0.26 to 0.80)
92	Jordan	7202 (4188-11164)	175.6 (102.5-269.24)	13622 (6589-24303)	109.22 (53.4-192.99)	-1.56 (-1.75 to -1.37)
93	Kazakhstan	38043 (19337-63728)	228.67 (115.38-382.91)	43810 (24202-73500)	230.32 (126.44-386.58)	0.04 (-0.23 to 0.31)
94	Kenya	83919 (62556-108475)	390.18 (291.64-496.97)	178110 (137309-220747)	377.86 (295.64-465.76)	-0.11 (-0.20 to -0.03)
95	Kiribati	219 (134-339)	292.08 (176.37-452.88)	314 (187-474)	253.82 (151.02-385.66)	-0.45 (-0.52 to -0.38)
96	Kuwait	2890 (1384-5351)	165.09 (78.07-307.04)	4884 (1967-9507)	117.94 (46.35-231.56)	-1.23 (-1.62 to -0.83)
97	Kyrgyzstan	15348 (9618-23429)	336.45 (210.73-514.68)	19728 (12491-29756)	284.32 (179.23-428.91)	-0.57 (-1.53 to 0.40)
98	Lao People's Democratic Republic	6165 (2427-11105)	141.04 (54.89-253.68)	9119 (3591-16393)	124.08 (48.47-221.69)	-0.42 (-0.51 to -0.33)
99	Latvia	5511 (3497-8270)	207.25 (132.77-308.3)	3248 (1754-5746)	161.8 (86.16-286.25)	-0.81 (-1.34 to -0.27)
100	Lebanon	7235 (4459-10845)	236.88 (147.83-352.32)	8159 (4654-13262)	149.17 (83.75-244.14)	-1.56 (-1.76 to -1.35)
101	Lesotho	3154 (1765-5091)	211.25 (119.74-334.71)	5424 (3076-8094)	290.43 (165.67-427.57)	1.05 (0.89 to 1.21)
102	Liberia	8993 (5277-14557)	381.88 (230.07-601.37)	14729 (8273-22413)	290.48 (165.39-431.57)	-0.86 (-1.20 to -0.51)
103	Libya	8438 (4546-13323)	184.66 (102.86-288.78)	8771 (4553-14560)	131.67 (66.89-218.46)	-1.09 (-1.25 to -0.93)
104	Lithuania	9084 (5901-13754)	244.26 (159.42-369.47)	5584 (3236-9039)	190.13 (110.8-303.03)	-0.90 (-1.26 to -0.53)
105	Luxembourg	677 (362-1174)	171.53 (90.4-304.26)	1096 (585-1956)	153.46 (78.42-278.75)	-0.36 (-0.53 to -0.18)
106	Madagascar	49173 (31425-74397)	429.81 (288.63-628.33)	99907 (65835-144986)	363.12 (241.61-514.91)	-0.55 (-0.69 to -0.42)
107	Malawi	50157 (33242-69523)	539.61 (367.16-733.06)	86598 (58299-124396)	468.78 (329.76-652.79)	-0.43 (-0.58 to -0.27)
108	Malaysia	27361 (12271-46681)	157.46 (71.46-266.85)	43470 (17072-78362)	138.71 (54.19-247.76)	-0.45 (-0.55 to -0.36)
109	Maldives	516 (219-942)	230.14 (97.55-419.62)	756 (321-1374)	154.05 (66.97-275.24)	-1.30 (-1.44 to -1.16)
110	Mali	21073 (12275-33162)	279.73 (166.92-428.3)	64680 (37824-98313)	321.21 (194.44-462.6)	0.44 (0.35 to 0.53)
111	Malta	318 (138-628)	86.38 (36.93-172.71)	453 (227-852)	96.54 (46.95-187.81)	0.36 (0.11 to 0.62)
112	Marshall Islands	83 (42-138)	192.9 (101.33-319.66)	108 (57-167)	186.32 (97.15-290.2)	-0.09 (-0.15 to -0.04)
113	Mauritania	5618 (3029-9639)	301.06 (173.58-494.33)	10669 (5982-17029)	269.7 (159.29-421.71)	-0.38 (-0.57 to -0.19)
114	Mauritius	3131 (1787-4958)	289.68 (167.21-456.45)	4443 (2647-6998)	339.82 (202.68-542.73)	0.52 (-0.48 to 1.53)
115	Mexico	322903 (238780-428344)	369.02 (273.94-485.59)	347067 (248049-468840)	268.46 (191.96-360.85)	-1.02 (-1.16 to -0.88)
116	Micronesia (Federated States of)	215 (116-357)	214.93 (118.1-352.87)	193 (100-310)	184.78 (96.14-298.95)	-0.49 (-0.53 to -0.46)
117	Monaco	33 (12-67)	102.47 (37.06-205.45)	43 (17-88)	103.78 (42.18-209.89)	0.10 (0.02 to 0.17)
118	Mongolia	6404 (4077-9390)	281.95 (177.36-417.13)	7458 (3924-12135)	223.36 (116.41-364.36)	-0.71 (-0.95 to -0.47)
119	Montenegro	857 (425-1482)	136.49 (67.43-236.96)	710 (302-1357)	113.86 (46.14-221.33)	-0.57 (-0.68 to -0.46)
120	Morocco	62009 (39212-96428)	231.89 (147.85-355.56)	61406 (35318-99584)	168.53 (97.26-273.82)	-1.12 (-1.24 to -1.00)
121	Mozambique	61471 (41731-88447)	482.01 (336.53-671.92)	129022 (76503-190701)	455.66 (293.1-651.54)	-0.21 (-0.36 to -0.07)
122	Myanmar	69594 (27261-119833)	169.73 (69.35-289.58)	85397 (37180-147646)	150.72 (65.47-260.47)	-0.41 (-0.48 to -0.35)
123	Namibia	3772 (2128-5723)	285.16 (165.87-426.06)	6555 (3787-10215)	274.72 (159.1-429.88)	-0.14 (-0.30 to 0.02)
124	Nauru	25 (11-43)	254.12 (113.12-435.77)	24 (12-39)	217.34 (111.13-348.72)	-0.48 (-0.56 to -0.39)
125	Nepal	71338 (42133-111244)	380.75 (230.79-568.14)	84578 (52279-128683)	290.54 (185.35-435.2)	-0.88 (-0.96 to -0.81)
126	Netherlands	18393 (9332-32154)	117.65 (59.92-204.3)	23869 (13540-43365)	126.59 (70.07-231.45)	0.22 (-0.03 to 0.46)
127	New Zealand	6080 (3894-9162)	176.52 (113.11-267.29)	6211 (3583-10253)	121.52 (70.55-199.03)	-1.18 (-1.56 to -0.79)
128	Nicaragua	10934 (5899-17449)	262.97 (138.87-422.11)	11403 (5742-20317)	170.48 (85.55-302.19)	-1.39 (-1.49 to -1.28)
129	Niger	22116 (11547-36972)	307.81 (170.54-497.39)	63410 (33606-101665)	305.76 (174.63-484.48)	-0.05 (-0.27 to 0.16)
130	Nigeria	243588 (170178-335049)	294.2 (208.6-397.36)	608585 (436414-811012)	288.51 (205.53-374.53)	-0.07 (-0.16 to 0.02)
131	Niue	4 (2-7)	186.49 (86.06-308.33)	3 (2-5)	198.03 (120.52-310.14)	0.24 (0.02 to 0.47)
132	North Macedonia	3926 (2179-6445)	196.47 (109.62-321.9)	3649 (2136-6009)	158.68 (89.25-267.01)	-0.64 (-0.84 to -0.44)
133	Northern Mariana Islands	62 (19-120)	138.91 (38.59-275.91)	62 (26-112)	129.25 (52.95-234.51)	-0.34 (-0.51 to -0.16)
134	Norway	7751 (5267-10906)	176.76 (121-248.6)	8411 (5449-13010)	142.91 (91.46-227.93)	-0.77 (-1.08 to -0.45)
135	Oman	2505 (927-4730)	119.04 (45.45-222.11)	4681 (1695-8985)	105.99 (39.35-202.55)	-0.41 (-0.54 to -0.29)
136	Pakistan	354779 (246840-493052)	314.54 (219.67-438.3)	702774 (537940-933247)	298.35 (227.74-395.59)	-0.17 (-0.24 to -0.09)
137	Palau	41 (24-62)	259.48 (145.34-392.11)	42 (24-65)	237.87 (134.17-361.77)	-0.27 (-0.32 to -0.22)
138	Palestine	5443 (3420-8206)	237.9 (150.08-360.3)	8579 (4988-13509)	161.71 (95.13-252.51)	-1.27 (-1.53 to -1.01)
139	Panama	5557 (2745-9281)	228.65 (113.59-384.16)	9829 (4550-17396)	228.28 (105.91-403.12)	-0.03 (-0.15 to 0.10)
140	Papua New Guinea	6986 (3324-11196)	169.82 (80.51-277.42)	19696 (10732-30527)	183.74 (98.49-286.24)	0.25 (0.21 to 0.30)
141	Paraguay	8440 (4221-14138)	206.08 (101.98-350.41)	13853 (7143-23066)	192.49 (99.48-319.13)	-0.23 (-0.32 to -0.14)
142	Peru	68202 (30640-116873)	310.14 (137.41-526.34)	69128 (27761-128959)	189.26 (75.76-353.73)	-1.62 (-1.82 to -1.43)
143	Philippines	70321 (45654-100260)	107.02 (70.36-151.76)	116068 (78784-164451)	103.29 (70.53-144.86)	-0.11 (-0.18 to -0.04)
144	Poland	57283 (41969-78737)	147.72 (108.33-203.07)	74691 (55929-98330)	174.29 (126.45-233.62)	0.49 (0.23 to 0.74)
145	Portugal	12340 (7336-20262)	124.26 (74.16-202.3)	14936 (9267-24385)	119.23 (71.02-197.12)	-0.17 (-0.73 to 0.40)
146	Puerto Rico	9883 (5608-16246)	272.45 (154.7-446.08)	5878 (2724-10579)	164.6 (74.25-304.26)	-1.64 (-1.85 to -1.42)
147	Qatar	950 (437-1655)	217.28 (100.16-378.24)	3127 (1242-6046)	119.15 (48.41-232.52)	-1.92 (-2.07 to -1.78)
148	Republic of Korea	83002 (46879-126735)	183.3 (101.82-284.99)	56166 (26890-106019)	108.7 (51.91-201.41)	-1.69 (-1.80 to -1.57)
149	Republic of Moldova	10928 (7321-15573)	245.56 (164.54-350.01)	5543 (3542-8420)	149.29 (93.51-228.13)	-1.60 (-1.94 to -1.27)
150	Romania	52381 (29411-83975)	226.46 (128.44-361.05)	35052 (19816-56062)	180.1 (100.72-290.72)	-0.75 (-1.13 to -0.36)
151	Russian Federation	174212 (129580-230066)	115.41 (85.96-153.71)	108613 (71621-162868)	72.78 (48.15-110.55)	-1.45 (-2.16 to -0.75)
152	Rwanda	38720 (25787-56010)	567.45 (389.16-782.8)	51636 (34412-75020)	405.83 (275.97-585.07)	-1.13 (-1.75 to -0.51)
153	Saint Kitts and Nevis	192 (111-295)	485.22 (285.63-739.05)	163 (88-270)	269.34 (142.62-448.26)	-1.77 (-2.40 to -1.14)
154	Saint Lucia	531 (316-811)	409.36 (250.95-618.18)	520 (299-853)	279.76 (158.29-458.55)	-1.15 (-1.45 to -0.86)
155	Saint Vincent and the Grenadines	371 (224-576)	347.66 (215.87-531.07)	352 (211-524)	301.51 (179.37-451.75)	-0.43 (-0.63 to -0.24)
156	Samoa	293 (139-474)	177.95 (85.25-282.71)	341 (175-566)	163.68 (85.06-268.28)	-0.26 (-0.32 to -0.20)
157	San Marino	18 (5-39)	75.89 (23.16-163.83)	22 (7-47)	66.98 (20.28-146.49)	-0.49 (-0.70 to -0.27)
158	Sao Tome and Principe	296 (146-499)	263.69 (142.19-427.69)	604 (303-953)	292.23 (152.28-457.56)	0.33 (0.23 to 0.44)
159	Saudi Arabia	42767 (24447-65785)	262.67 (146.97-404)	80462 (37741-144059)	211.67 (98.96-386.45)	-0.71 (-0.81 to -0.62)
160	Senegal	21950 (11617-35846)	312.44 (176.85-495.35)	50423 (29474-77321)	347.59 (211.6-520.39)	0.40 (-0.05 to 0.86)
161	Serbia	21872 (11832-35208)	227.22 (121.81-367.44)	14775 (7750-26085)	153.17 (81.03-270.18)	-1.27 (-1.51 to -1.02)
162	Seychelles	129 (69-212)	179.68 (98.42-293.25)	156 (73-265)	146.43 (65.44-254.5)	-0.53 (-0.74 to -0.32)
163	Sierra Leone	11598 (5864-19407)	293.5 (158.37-475.7)	24982 (13071-38676)	304.18 (166.79-454.22)	0.09 (-0.19 to 0.36)
164	Singapore	2642 (1103-4991)	88.27 (35.89-166.54)	4420 (1834-9156)	81.96 (34.9-166.24)	-0.19 (-0.26 to -0.12)
165	Slovakia	12474 (7207-20100)	232.14 (133.59-373.8)	11740 (6646-19713)	199.79 (110.2-338.87)	-0.49 (-0.63 to -0.35)
166	Slovenia	3915 (2109-6856)	191.2 (102.23-334.04)	3202 (1765-5439)	140.88 (74.88-247.01)	-0.94 (-1.25 to -0.63)
167	Solomon Islands	612 (298-1067)	190.66 (93.1-322.14)	1322 (743-2091)	193.79 (108.02-306.78)	0.02 (-0.17 to 0.21)
168	Somalia	36820 (23830-54671)	515.58 (334.71-773.47)	94814 (56205-146348)	505.54 (305.5-770.07)	-0.05 (-0.11 to 0.01)
169	South Africa	102452 (75206-137537)	276.27 (201.28-374.88)	132325 (96364-178256)	230.96 (168.24-311.54)	-0.59 (-0.71 to -0.46)
170	South Sudan	26227 (16119-40134)	479.9 (302.1-710.83)	44306 (30068-63012)	490.09 (339.61-688.17)	0.05 (-0.31 to 0.41)
171	Spain	36616 (16992-70472)	94.77 (43.82-186.19)	46938 (25478-86310)	92.26 (47.3-176.5)	-0.10 (-0.29 to 0.08)
172	Sri Lanka	50135 (26837-82787)	298.11 (161.4-487.27)	44289 (19810-77271)	197.11 (87.66-345.72)	-1.35 (-1.48 to -1.23)
173	Sudan	55502 (32927-85603)	231.45 (139.76-350.31)	79238 (48142-122131)	167.69 (101.5-256.66)	-1.02 (-1.11 to -0.93)
174	Suriname	1381 (749-2212)	358.38 (201.93-565.92)	1760 (1025-2766)	301.79 (175.64-474.23)	-0.58 (-0.76 to -0.41)
175	Sweden	10474 (6235-17005)	119 (70.06-193.56)	9557 (5508-16370)	87.42 (49.67-149.72)	-1.00 (-1.53 to -0.47)
176	Switzerland	9218 (4709-16134)	128.27 (63.53-228.59)	11013 (5994-19564)	109.75 (57.27-204.04)	-0.54 (-0.70 to -0.37)
177	Syrian Arab Republic	20329 (11006-32869)	145.82 (80.27-234.67)	17116 (9951-28228)	127.8 (76.29-205.8)	-0.45 (-0.59 to -0.32)
178	Taiwan (Province of China)	26713 (13234-48092)	131.42 (63.73-237.62)	32140 (15708-57965)	126.68 (61.9-232.03)	-0.16 (-0.44 to 0.12)
179	Tajikistan	25436 (17220-38054)	454.77 (302.96-687.4)	42944 (28869-60112)	406.95 (269.12-571.99)	-0.39 (-0.60 to -0.18)
180	Thailand	80759 (42902-131648)	144.37 (77.54-234.41)	103216 (51404-180179)	152.34 (74.77-270.89)	0.16 (0.06 to 0.26)
181	Timor-Leste	1052 (426-1849)	127.72 (49.71-223.36)	1734 (668-3199)	121.13 (45.61-221.02)	-0.17 (-0.35 to 0.02)
182	Togo	12166 (5532-21723)	355.18 (180.81-604.36)	24271 (13213-38099)	312.94 (177.85-479.87)	-0.38 (-0.48 to -0.29)
183	Tokelau	3 (1-5)	181.13 (94.53-295.17)	3 (2-4)	216.79 (140.8-311.52)	0.75 (0.43 to 1.06)
184	Tonga	140 (70-234)	147.55 (75.27-238.68)	147 (78-240)	141.68 (75.7-229.19)	-0.13 (-0.17 to -0.09)
185	Trinidad and Tobago	4387 (2556-6889)	370.15 (217.91-576.52)	4140 (2231-7015)	287.44 (153.61-486.49)	-0.73 (-1.14 to -0.32)
186	Tunisia	15599 (9457-23433)	171.97 (104.26-254.84)	13331 (6992-23207)	118.05 (61.59-205.23)	-1.24 (-1.28 to -1.19)
187	Turkiye	216987 (137431-325093)	355.33 (226.7-529.02)	153904 (87880-251337)	193.51 (111.17-316.23)	-1.95 (-2.16 to -1.74)
188	Turkmenistan	9845 (5990-15406)	249.16 (149.96-383.44)	16092 (9040-25360)	305.19 (170.1-480.83)	0.70 (0.53 to 0.86)
189	Tuvalu	18 (10-29)	196.26 (106.58-311.74)	21 (11-33)	168.3 (91.57-261.86)	-0.50 (-0.55 to -0.44)
190	Uganda	63203 (38275-99986)	381.85 (229.98-594.35)	156048 (98147-235170)	375.73 (247.06-555.56)	-0.07 (-0.26 to 0.12)
191	Ukraine	81683 (48784-130264)	157.73 (94.51-250.11)	49970 (26971-82168)	115.76 (62.04-193.99)	-1.11 (-1.74 to -0.47)
192	United Arab Emirates	5757 (2925-9152)	304.67 (150.73-494.3)	15054 (5805-28385)	177.39 (74.64-330.1)	-1.67 (-1.88 to -1.46)
193	United Kingdom	103799 (76893-141222)	179.24 (132.96-242.56)	102392 (70294-151734)	148.2 (101.85-221.13)	-0.67 (-1.11 to -0.24)
194	United Republic of Tanzania	125690 (85755-172653)	507.13 (356.08-685.56)	254132 (164749-371644)	445.27 (294.82-641.56)	-0.44 (-0.60 to -0.28)
195	United States of America	261530 (170521-382726)	102.01 (66.13-153.1)	386335 (245396-600739)	111.21 (69.96-173.72)	0.33 (-0.01 to 0.67)
196	United States Virgin Islands	275 (139-446)	259.56 (131.07-420.33)	193 (90-330)	231.82 (118.44-389.82)	-0.21 (-0.71 to 0.30)
197	Uruguay	5580 (2949-9309)	179.96 (95.08-300.55)	6417 (3532-10629)	183.68 (100.54-305.47)	0.07 (-0.18 to 0.32)
198	Uzbekistan	62752 (39012-96738)	288.52 (178.16-443.87)	103303 (65442-160865)	297.87 (186.32-466.5)	-0.00 (-0.31 to 0.31)
199	Vanuatu	255 (128-399)	174.15 (87.08-268.65)	570 (299-892)	182.19 (96.15-284.89)	0.16 (0.06 to 0.25)
200	Venezuela (Bolivarian Republic of)	59480 (30232-101393)	317.04 (160.37-538.97)	70432 (36755-122188)	265.07 (138.8-462.21)	-0.57 (-0.79 to -0.35)
201	Viet Nam	49976 (12311-108918)	71.06 (17.95-152.08)	77438 (17792-164318)	79.12 (18.13-169.2)	0.36 (0.27 to 0.44)
202	Yemen	31628 (14870-51966)	189.13 (93.98-310.41)	54109 (28194-85439)	148.19 (79.86-235.64)	-0.78 (-0.92 to -0.65)
203	Zambia	43204 (26982-63643)	555.14 (363.58-802.7)	134735 (88958-188670)	746.45 (505.83-1031.36)	0.97 (0.80 to 1.13)
204	Zimbabwe	27205 (15335-43272)	301.09 (177.01-466.63)	50411 (29431-75589)	346.54 (205.51-517.01)	0.41 (0.20 to 0.62)
	Abbreviations: AAPC, average annual percentage change; DALY,disability-adjusted life-year; UI, uncertainty interval.

## Sheet: Supplementary Table S8
Supplementary Table S8. Instrumental variables for Exposures
Exposures	Outcome	SNP	Effect_allele.exposure	Other_allele.exposure	Effect_allele.outcome	Other_allele.outcome	Beta.exposure	Beta.outcome	EAF.exposure	EAF.outcome	SE.exposure	SE.outcome	P.exposure	P.outcome	F-statistic
Alcohol consumption	Epilepsy	rs10236149	G	A	G	A	-0.0135	-0.00185579	0.12	0.1416	0.002219	0.0105443	1.18e-09	0.8602	37.0129
Alcohol consumption	Epilepsy	rs10438820	T	C	T	C	0.008972	-0.00178867	0.7	0.6882	0.001593	0.00777684	1.76e-08	0.8179	31.721
Alcohol consumption	Epilepsy	rs10876188	T	C	T	C	-0.00799	0.000803817	0.46	0.4432	0.001463	0.0072416	4.84e-08	0.9118	29.8267
Alcohol consumption	Epilepsy	rs10978550	C	T	C	T	-0.01175	0.00240766	0.21	0.201	0.001802	0.00898381	7.15e-11	0.788401	42.5173
Alcohol consumption	Epilepsy	rs11030084	T	C	T	C	-0.01061	-0.0115391	0.18	0.1968	0.001881	0.00909303	1.72e-08	0.2044	31.8166
Alcohol consumption	Epilepsy	rs11940694	G	A	G	A	0.02595	-0.00305168	0.6	0.595	0.001486	0.00764833	3.03e-68	0.69	304.956
Alcohol consumption	Epilepsy	rs12088813	C	A	C	A	-0.00933	-0.00509717	0.27	0.2746	0.001649	0.00807793	1.58e-08	0.528	32.0127
Alcohol consumption	Epilepsy	rs1217091	C	T	C	T	0.012161	0.00453798	0.81	0.8195	0.001865	0.00945413	7.05e-11	0.6312	42.5188
Alcohol consumption	Epilepsy	rs12651313	G	C	G	C	-0.00864	0.00402912	0.44	0.4748	0.001467	0.00720773	3.79e-09	0.5761	34.687
Alcohol consumption	Epilepsy	rs12655091	A	G	A	G	-0.00831	0.000627093	0.53	0.5048	0.00146	0.00720797	1.25e-08	0.931	32.3964
Alcohol consumption	Epilepsy	rs13024996	A	C	A	C	-0.01091	-0.00530549	0.36	0.3545	0.001515	0.00774524	5.72e-13	0.4933	51.859
Alcohol consumption	Epilepsy	rs13032049	G	A	G	A	0.010195	0.00609187	0.28	0.277	0.001618	0.00809013	3e-10	0.4512	39.7025
Alcohol consumption	Epilepsy	rs13094887	T	A	T	A	-0.01031	-0.00922693	0.3	0.3011	0.001589	0.0080938	8.57e-11	0.2542	42.0988
Alcohol consumption	Epilepsy	rs13250583	T	C	T	C	-0.00972	0.0136316	0.21	0.2062	0.01784	0.0091549	4.7e-08	0.1364	0.296854
Alcohol consumption	Epilepsy	rs13383034	T	C	T	C	0.014927	-0.00510244	0.33	0.3202	0.001551	0.00812491	6.31e-22	0.53	92.6236
Alcohol consumption	Epilepsy	rs1713676	G	A	G	A	-0.00799	-0.00325024	0.52	0.5201	0.001459	0.00728753	4.29e-08	0.6553	29.9904
Alcohol consumption	Epilepsy	rs17665139	T	C	T	C	-0.01156	-0.00829732	0.15	0.139	0.002047	0.0104107	1.59e-08	0.4254	31.8919
Alcohol consumption	Epilepsy	rs2011092	C	T	C	T	-0.0089	-0.00599364	0.34	0.3342	0.00154	0.00793859	7.35e-09	0.450001	33.3994
Alcohol consumption	Epilepsy	rs2165670	A	G	A	G	0.02308	0.0185566	0.11	0.0965	0.002364	0.0122244	1.67e-22	0.1291	95.3184
Alcohol consumption	Epilepsy	rs2180870	C	T	C	T	-0.01218	0.00417844	0.14	0.1352	0.002133	0.010797	1.12e-08	0.6984	32.6072
Alcohol consumption	Epilepsy	rs2764771	A	G	A	G	0.009891	0.00427059	0.31	0.3029	0.001582	0.00814997	4.02e-10	0.6	39.0902
Alcohol consumption	Epilepsy	rs281379	A	G	A	G	0.013722	0.00384991	0.51	0.4971	0.001458	0.00754884	4.91e-21	0.61	88.5768
Alcohol consumption	Epilepsy	rs2854334	G	A	G	A	0.009221	-0.00029042	0.62	0.6014	0.001498	0.00744667	7.51e-10	0.9691	37.8907
Alcohol consumption	Epilepsy	rs28601761	G	C	G	C	0.009103	0.00733597	0.42	0.4026	0.001477	0.00750099	7.17e-10	0.328	37.9846
Alcohol consumption	Epilepsy	rs28680958	A	G	A	G	-0.011	-0.0188025	0.22	0.2305	0.00177	0.00855437	5.13e-10	0.0279402	38.6224
Alcohol consumption	Epilepsy	rs35034355	A	G	A	G	-0.0081	-0.0122624	0.52	0.4964	0.001459	0.00720469	2.87e-08	0.0887994	30.8219
Alcohol consumption	Epilepsy	rs3803800	G	A	G	A	0.011379	0.00339438	0.79	0.7762	0.001777	0.00870355	1.5e-10	0.696599	41.0047
Alcohol consumption	Epilepsy	rs3809162	G	A	G	A	0.009061	-0.00720816	0.4	0.4069	0.00149	0.00732537	1.19e-09	0.325	36.9811
Alcohol consumption	Epilepsy	rs4548913	A	G	A	G	-0.00836	-0.00517748	0.63	0.6325	0.001511	0.00785658	3.11e-08	0.51	30.6114
Alcohol consumption	Epilepsy	rs4690727	G	C	G	C	0.010817	-0.00587723	0.72	0.7326	0.00162	0.00825454	2.43e-11	0.4764	44.5845
Alcohol consumption	Epilepsy	rs4815364	A	G	A	G	0.008582	0.000622376	0.62	0.6211	0.001499	0.00749851	1.02e-08	0.934	32.7773
Alcohol consumption	Epilepsy	rs4842786	A	G	A	G	-0.0088	-0.00359908	0.58	0.5905	0.001479	0.00742079	2.73e-09	0.6277	35.4021
Alcohol consumption	Epilepsy	rs4938230	A	C	A	C	0.01281	-0.00166607	0.84	0.8375	0.001998	0.00985839	1.48e-10	0.8655	41.1062
Alcohol consumption	Epilepsy	rs500321	T	A	T	A	-0.00967	-0.0219058	0.74	0.741	0.001653	0.00822909	4.92e-09	0.007758	34.2221
Alcohol consumption	Epilepsy	rs5024204	T	A	T	A	0.009703	-0.006931	0.28	0.28	0.001628	0.00811592	2.55e-09	0.393	35.5225
Alcohol consumption	Epilepsy	rs55872084	T	G	T	G	0.009979	-0.0116724	0.24	0.2259	0.001719	0.00885616	6.32e-09	0.1875	33.6994
Alcohol consumption	Epilepsy	rs56030824	A	G	A	G	-0.0116	0.0168762	0.32	0.3179	0.001563	0.00775919	1.15e-13	0.0296101	55.0805
Alcohol consumption	Epilepsy	rs56337305	C	T	C	T	-0.00959	-0.0184959	0.38	0.3799	0.001499	0.00743703	1.63e-10	0.0128801	40.9293
Alcohol consumption	Epilepsy	rs58107686	A	C	A	C	-0.00975	-0.00366511	0.33	0.3303	0.001585	0.00765159	7.79e-10	0.6321	37.84
Alcohol consumption	Epilepsy	rs62250685	G	A	G	A	-0.01436	-0.00320111	0.61	0.625	0.0015	0.00746179	1.05e-21	0.667799	91.6487
Alcohol consumption	Epilepsy	rs6787172	G	T	G	T	-0.00803	-0.00689551	0.55	0.552	0.001466	0.00726608	4.27e-08	0.3427	30.0029
Alcohol consumption	Epilepsy	rs682011	C	T	C	T	0.008212	0.00354391	0.56	0.5707	0.001468	0.00727701	2.22e-08	0.6262	31.2929
Alcohol consumption	Epilepsy	rs705687	G	A	G	A	-0.0109	-0.0224063	0.79	0.7919	0.001776	0.00921311	8.15e-10	0.015	37.6675
Alcohol consumption	Epilepsy	rs7074871	A	G	A	G	-0.0094	0.00392771	0.26	0.2693	0.001672	0.00811511	1.86e-08	0.628699	31.607
Alcohol consumption	Epilepsy	rs7185555	C	G	C	G	-0.0111	-0.00323901	0.15	0.1454	0.002027	0.0106197	4.24e-08	0.760001	29.9874
Alcohol consumption	Epilepsy	rs79139602	T	A	T	A	0.060272	0.0348407	0.02	0.0436	0.005076	0.0176409	1.8e-32	0.0482403	140.99
Alcohol consumption	Epilepsy	rs7950166	T	C	T	C	-0.0098	0.000877758	0.64	0.6307	0.001516	0.00769963	9.89e-11	0.9092	41.7882
Alcohol consumption	Epilepsy	rs79616692	C	G	C	G	0.016302	0.0155674	0.11	0.1034	0.002351	0.0122385	4.11e-12	0.2032	48.0813
Alcohol consumption	Epilepsy	rs823114	A	G	A	G	0.008768	0.00377678	0.55	0.5575	0.001467	0.00724911	2.31e-09	0.6025	35.7224
Alcohol consumption	Epilepsy	rs9607814	A	C	A	C	-0.01018	0.0136127	0.2	0.1958	0.001859	0.00907511	4.31e-08	0.1337	29.9873
Smoking Initiation	Epilepsy	rs1004787	A	G	A	G	0.0152	0.00510061	0.552	0.553	0.00162	0.00756768	1.11e-28	0.5	88.0354
Smoking Initiation	Epilepsy	rs10060196	A	C	A	C	0.00879	-0.00834233	0.580606	0.5909	0.00124	0.00736955	1.29e-12	0.2576	50.2498
Smoking Initiation	Epilepsy	rs1008078	T	C	T	C	0.0119	0.00969013	0.402	0.406	0.00164	0.00772738	1.63e-18	0.21	52.651
Smoking Initiation	Epilepsy	rs1022376	C	T	C	T	-0.0071	0.00397477	0.515821	0.4964	0.001258	0.00730657	1.66e-08	0.5866	31.8534
Smoking Initiation	Epilepsy	rs10233018	G	A	G	A	0.0149	-0.00712465	0.516	0.5145	0.00161	0.00722581	4.77e-22	0.3242	85.6487
Smoking Initiation	Epilepsy	rs10279261	A	G	A	G	-0.0114	0.00461009	0.618	0.6065	0.00169	0.00737615	6.05e-13	0.532299	45.5026
Smoking Initiation	Epilepsy	rs1030015	T	G	T	G	0.00682	0.0198136	0.519564	0.5169	0.001218	0.00720758	2.15e-08	0.00597998	31.3526
Smoking Initiation	Epilepsy	rs10446419	G	A	G	A	-0.011	-0.00115778	0.207	0.2027	0.00208	0.0091887	5.05e-10	0.8997	27.9678
Smoking Initiation	Epilepsy	rs10490159	T	C	T	C	0.0119	-0.00939248	0.394	0.3936	0.00164	0.00765483	3.86e-11	0.22	52.651
Smoking Initiation	Epilepsy	rs10698713	A	G	A	G	-0.0184	-0.00796236	0.0544	0.0522	0.00368	0.0169052	2.38e-09	0.6373	25
Smoking Initiation	Epilepsy	rs10789369	G	A	G	A	-0.013	-0.0149045	0.615	0.6207	0.00165	0.00741515	3.39e-19	0.0444601	62.0753
Smoking Initiation	Epilepsy	rs10853981	A	G	A	G	0.00713	-0.00725157	0.33036	0.3093	0.00131	0.0078142	4.88e-08	0.3532	29.6235
Smoking Initiation	Epilepsy	rs10873871	G	A	G	A	0.0098	0.0129986	0.207	0.2019	0.00199	0.00921886	2.82e-08	0.1585	24.2519
Smoking Initiation	Epilepsy	rs10885480	C	T	C	T	-0.00953	0.0149397	0.284	0.2778	0.00178	0.00833224	3.83e-11	0.0729995	28.6646
Smoking Initiation	Epilepsy	rs10905461	C	T	C	T	-0.0104	0.00348952	0.748	0.7195	0.00186	0.00802187	2.36e-08	0.663901	31.2637
Smoking Initiation	Epilepsy	rs10914684	A	G	A	G	-0.00836	-0.00707549	0.324	0.331	0.00172	0.00784422	6.32e-09	0.3671	23.6241
Smoking Initiation	Epilepsy	rs10935779	T	C	T	C	-0.00777	-0.00886664	0.415	0.4086	0.00162	0.00753326	2.95e-08	0.2392	23.0045
Smoking Initiation	Epilepsy	rs10945141	A	G	A	G	0.00936	-0.00186833	0.263	0.2767	0.00181	0.00805313	3.59e-10	0.8165	26.742
Smoking Initiation	Epilepsy	rs10966092	C	T	C	T	-0.0104	-0.00116926	0.267	0.2568	0.00181	0.00829259	1.12e-12	0.8882	33.0149
Smoking Initiation	Epilepsy	rs10969352	A	T	A	T	0.00722	-0.0118534	0.5	0.4943	0.0016	0.00721011	1.82e-08	0.1002	20.3627
Smoking Initiation	Epilepsy	rs11057005	G	A	G	A	-0.0104	-0.00802404	0.441	0.434	0.00163	0.00730787	9.12e-10	0.2721	40.7091
Smoking Initiation	Epilepsy	rs1106363	T	C	T	C	0.00833	-0.00387785	0.344579	0.3496	0.00129	0.00781825	9.2e-11	0.62	41.6976
Smoking Initiation	Epilepsy	rs11076962	C	T	C	T	0.0101	0.014157	0.279	0.2945	0.0018	0.00799381	1.2e-10	0.0765191	31.4846
Smoking Initiation	Epilepsy	rs1109480	A	G	A	G	-0.0101	0.00207683	0.384	0.3788	0.00167	0.00780762	1.84e-10	0.79	36.5771
Smoking Initiation	Epilepsy	rs11162019	T	C	T	C	-0.00932	0.0033174	0.363	0.3683	0.00166	0.00755671	5.06e-09	0.6608	31.5221
Smoking Initiation	Epilepsy	rs1116690	G	A	G	A	0.00963	0.00100139	0.742	0.7428	0.00186	0.00827596	2.16e-08	0.9037	26.8057
Smoking Initiation	Epilepsy	rs11192347	A	G	A	G	-0.0129	0.00545008	0.104	0.1031	0.002084	0.0121113	6.15e-10	0.652701	38.3163
Smoking Initiation	Epilepsy	rs11258417	T	C	T	C	-0.00852	-0.0103988	0.391	0.3597	0.00163	0.00751361	2.71e-08	0.1664	27.3215
Smoking Initiation	Epilepsy	rs112725451	T	C	T	C	0.014	0.0200908	0.169	0.1722	0.00215	0.00954884	1.65e-14	0.03535	42.4013
Smoking Initiation	Epilepsy	rs1139897	A	G	A	G	-0.0123	0.00407051	0.23	0.2478	0.00188	0.00841014	1.77e-15	0.628599	42.805
Smoking Initiation	Epilepsy	rs114976176	C	A	C	A	-0.00746	-0.00686565	0.351571	0.3372	0.00128	0.0076797	6.04e-09	0.3715	33.967
Smoking Initiation	Epilepsy	rs1150668	G	T	G	T	-0.01	-0.00648441	0.419	0.4344	0.00173	0.0073105	8.54e-13	0.3749	33.4124
Smoking Initiation	Epilepsy	rs11594623	C	T	C	T	0.0132	0.00665389	0.234241	0.2318	0.00144	0.00878982	7.45e-20	0.4491	84.0278
Smoking Initiation	Epilepsy	rs1160685	G	C	G	C	0.00992	-0.000853385	0.45	0.4683	0.00162	0.00723207	2.31e-09	0.9058	37.4967
Smoking Initiation	Epilepsy	rs11651955	A	G	A	G	-0.00802	-0.0149338	0.499	0.4784	0.00161	0.00724239	3.74e-08	0.0391796	24.814
Smoking Initiation	Epilepsy	rs11713899	C	A	C	A	0.0108	-0.00766185	0.171	0.164	0.00215	0.00976031	3.15e-08	0.4325	25.2331
Smoking Initiation	Epilepsy	rs1173461	T	C	T	C	0.0083	0.00858895	0.327	0.3276	0.00172	0.00795273	9.51e-10	0.28	23.2862
Smoking Initiation	Epilepsy	rs117657830	G	A	G	A	-0.0193	0.00504804	0.0417	0.0405	0.00421	0.0189776	3.18e-09	0.79	21.016
Smoking Initiation	Epilepsy	rs11783093	T	C	T	C	-0.0253	0.00611085	0.158	0.152	0.00225	0.010305	2.07e-41	0.5531	126.438
Smoking Initiation	Epilepsy	rs11791671	T	C	T	C	0.0134	-0.00401463	0.067315	0.0657	0.00244	0.0151495	4.24e-08	0.790901	30.1599
Smoking Initiation	Epilepsy	rs118202	T	G	T	G	-0.0196	0.010038	0.812	0.796	0.00204	0.00900266	1.9e-29	0.2649	92.3106
Smoking Initiation	Epilepsy	rs11956866	G	T	G	T	-0.00813	0.00637696	0.567	0.5644	0.00161	0.00725479	7.82e-09	0.3794	25.4994
Smoking Initiation	Epilepsy	rs12022778	C	A	C	A	0.015	-0.00602031	0.202	0.2103	0.00198	0.00882744	3.18e-17	0.4954	57.3921
Smoking Initiation	Epilepsy	rs12195240	A	G	A	G	0.013	-0.00683837	0.285	0.2898	0.00178	0.00796085	1.08e-18	0.3905	53.3392
Smoking Initiation	Epilepsy	rs12244388	A	G	A	G	0.0137	-0.0152211	0.35	0.3598	0.00169	0.00750919	4.31e-22	0.04271	65.7155
Smoking Initiation	Epilepsy	rs12474587	T	G	T	G	0.0129	-0.00863945	0.429	0.4263	0.00162	0.00749301	4.83e-21	0.249	63.4088
Smoking Initiation	Epilepsy	rs12517438	G	T	G	T	0.0109	-0.00204841	0.538	0.5173	0.00161	0.00728972	1.89e-09	0.778599	45.8354
Smoking Initiation	Epilepsy	rs12563365	A	G	A	G	0.00927	0.00695135	0.556	0.5423	0.00162	0.0074346	1.05e-10	0.3497	32.7438
Smoking Initiation	Epilepsy	rs12633090	C	G	C	G	-0.0111	-0.0040928	0.182	0.1787	0.0016	0.00976802	3.16e-12	0.675499	48.1289
Smoking Initiation	Epilepsy	rs12714017	C	T	C	T	0.00877	-0.0103363	0.511	0.4942	0.00162	0.00727907	3.65e-09	0.1556	29.3069
Smoking Initiation	Epilepsy	rs12739243	C	T	C	T	-0.0122	-0.0220405	0.221	0.2212	0.00192	0.00866714	4.45e-12	0.0109999	40.3754
Smoking Initiation	Epilepsy	rs12740789	A	G	A	G	-0.0137	-0.0118508	0.178	0.1707	0.001597	0.00981839	1.18e-17	0.2275	73.5921
Smoking Initiation	Epilepsy	rs12755632	G	A	G	A	-0.00798	0.00428861	0.316	0.3264	0.00172	0.00771333	1.93e-08	0.5781	21.5253
Smoking Initiation	Epilepsy	rs12855717	T	C	T	C	0.00753	-0.000803875	0.538	0.55	0.00124	0.00730795	1.22e-09	0.912	36.8762
Smoking Initiation	Epilepsy	rs12878369	A	C	A	C	0.00836	0.0141805	0.414762	0.4025	0.00124	0.00743993	1.6e-11	0.0566696	45.4537
Smoking Initiation	Epilepsy	rs12918191	G	A	G	A	-0.0108	0.00768613	0.243	0.2382	0.00188	0.00875414	3.14e-11	0.38	33.0014
Smoking Initiation	Epilepsy	rs1291821	G	A	G	A	0.00807	-0.0093256	0.534	0.5446	0.00161	0.00744856	1.39e-08	0.2107	25.1244
Smoking Initiation	Epilepsy	rs13066050	T	C	T	C	0.00947	-0.0096549	0.208	0.2073	0.00195	0.00887399	1.93e-09	0.2766	23.5847
Smoking Initiation	Epilepsy	rs13109980	A	G	A	G	-0.012	-0.0134696	0.326	0.3185	0.0017	0.00806563	3.37e-16	0.0949992	49.827
Smoking Initiation	Epilepsy	rs13110073	C	T	C	T	-0.0132	0.00400351	0.395	0.4057	0.00164	0.00733244	3.24e-21	0.584901	64.7829
Smoking Initiation	Epilepsy	rs13237637	C	G	C	G	-0.0123	-0.000108549	0.485	0.486	0.0016	0.00723658	1.54e-20	0.9881	59.0977
Smoking Initiation	Epilepsy	rs13261666	T	G	T	G	-0.0117	0.00659857	0.517	0.5226	0.0016	0.00721155	4.36e-15	0.3602	53.4727
Smoking Initiation	Epilepsy	rs13437771	G	A	G	A	-0.015	-0.00322705	0.155	0.1764	0.00221	0.00957583	1.39e-14	0.7359	46.0679
Smoking Initiation	Epilepsy	rs1373178	G	T	G	T	-0.011	0.00470451	0.588	0.5975	0.00165	0.00767456	4.16e-15	0.54	44.4444
Smoking Initiation	Epilepsy	rs1381287	T	C	T	C	0.00984	0.000756982	0.467	0.475	0.00163	0.00756982	1.81e-12	0.92	36.4431
Smoking Initiation	Epilepsy	rs1381775	C	T	C	T	-0.00754	-0.00786819	0.712	0.6968	0.00177	0.00787607	2.79e-08	0.3176	18.1466
Smoking Initiation	Epilepsy	rs1385108	T	C	T	C	0.0123	0.00573784	0.239	0.2449	0.00188	0.00840093	3.84e-10	0.494899	42.805
Smoking Initiation	Epilepsy	rs13906	T	C	T	C	-0.0118	-0.0256446	0.109	0.1098	0.00253	0.0115882	1.98e-09	0.02689	21.7532
Smoking Initiation	Epilepsy	rs1435672	C	T	C	T	0.00784	0.00881667	0.56	0.5757	0.00161	0.00729857	3.82e-08	0.2272	23.7127
Smoking Initiation	Epilepsy	rs1445649	C	T	C	T	0.011	0.0105997	0.538	0.5367	0.0016	0.00725507	8.48e-16	0.144	47.2656
Smoking Initiation	Epilepsy	rs1449012	T	C	T	C	-0.00747	-0.0159305	0.463	0.4603	0.00124	0.00727086	1.77e-09	0.0284597	36.2909
Smoking Initiation	Epilepsy	rs1514176	A	G	A	G	-0.0107	-0.00826852	0.58	0.5555	0.00162	0.00726583	7.67e-14	0.255	43.6252
Smoking Initiation	Epilepsy	rs1549979	T	C	T	C	-0.0133	-0.00202919	0.615	0.6248	0.00165	0.00746026	8.8e-21	0.786001	64.9734
Smoking Initiation	Epilepsy	rs160631	G	T	G	T	-0.00981	0.0079343	0.731	0.7347	0.0018	0.00816286	1.87e-09	0.331	29.7025
Smoking Initiation	Epilepsy	rs16826827	C	T	C	T	-0.0128	0.00812455	0.124	0.1196	0.00243	0.0115079	9.17e-09	0.48	27.7464
Smoking Initiation	Epilepsy	rs16828799	T	G	T	G	0.00986	0.0169706	0.156	0.1555	0.00215	0.0100122	1.83e-08	0.0899808	21.0318
Smoking Initiation	Epilepsy	rs1713676	G	A	G	A	-0.00802	-0.00325024	0.522512	0.5201	0.00122	0.00728753	5.38e-11	0.6553	43.2145
Smoking Initiation	Epilepsy	rs1714521	C	A	C	A	-0.00978	-0.00290836	0.411	0.4137	0.00164	0.00730745	3.07e-10	0.690699	35.5623
Smoking Initiation	Epilepsy	rs17165769	G	A	G	A	0.00762	0.00143635	0.394872	0.3893	0.001246	0.00740386	9.56e-10	0.8459	37.4002
Smoking Initiation	Epilepsy	rs17197663	A	G	A	G	-0.0117	0.0306748	0.125	0.1281	0.00245	0.0110262	2.06e-08	0.00540095	22.8055
Smoking Initiation	Epilepsy	rs17229285	T	C	T	C	-0.0103	0.0175424	0.505	0.5017	0.0016	0.00747759	1.27e-09	0.0189998	41.4414
Smoking Initiation	Epilepsy	rs1737329	G	C	G	C	0.00935	-0.00663775	0.742	0.7442	0.00182	0.00847732	5.08e-09	0.4337	26.3925
Smoking Initiation	Epilepsy	rs17554906	C	G	C	G	0.00806	0.000417843	0.444	0.4178	0.00161	0.00733058	3.14e-08	0.9545	25.0622
Smoking Initiation	Epilepsy	rs1759433	A	G	A	G	0.0076	0.0106063	0.48	0.4918	0.0016	0.00720538	1.69e-09	0.141	22.5625
Smoking Initiation	Epilepsy	rs17616642	G	A	G	A	-0.00797	-0.0222648	0.24687	0.2349	0.00142	0.00856669	2.1e-08	0.0093491	31.5021
Smoking Initiation	Epilepsy	rs1772572	A	C	A	C	-0.00807	0.00830013	0.324132	0.317	0.001301	0.00774266	5.62e-10	0.2835	38.4762
Smoking Initiation	Epilepsy	rs1799068	T	G	T	G	0.00838	0.00865779	0.379	0.3786	0.00164	0.00768898	2.59e-10	0.26	26.1096
Smoking Initiation	Epilepsy	rs1811739	A	G	A	G	0.0112	0.00344094	0.248	0.2462	0.00186	0.00866736	5.97e-10	0.6915	36.2585
Smoking Initiation	Epilepsy	rs1889571	G	T	G	T	0.0132	0.0139111	0.131	0.1313	0.00236	0.0106762	4.19e-09	0.1926	31.2841
Smoking Initiation	Epilepsy	rs1901477	G	A	G	A	0.0164	0.0113776	0.511	0.5018	0.0016	0.00719646	2.07e-31	0.1139	105.062
Smoking Initiation	Epilepsy	rs1930371	T	C	T	C	-0.0094	-0.00963918	0.241	0.251	0.00189	0.00833839	7.09e-09	0.2478	24.7361
Smoking Initiation	Epilepsy	rs1931431	C	G	C	G	0.00884	-0.00855953	0.478	0.4776	0.0016	0.00722933	8.56e-13	0.2364	30.5256
Smoking Initiation	Epilepsy	rs1937443	G	C	G	C	0.0129	-0.0021845	0.563	0.5556	0.00162	0.00733055	1.79e-15	0.7659	63.4088
Smoking Initiation	Epilepsy	rs2010921	A	G	A	G	0.00897	-0.00954241	0.311	0.3123	0.00174	0.0081212	2.47e-10	0.24	26.5758
Smoking Initiation	Epilepsy	rs2028269	A	G	A	G	0.00773	-0.00454442	0.399	0.3913	0.00124	0.0073893	5.19e-10	0.538801	38.8611
Smoking Initiation	Epilepsy	rs2063976	T	C	T	C	-0.00968	-0.00154283	0.664955	0.6433	0.001294	0.007526	7.45e-14	0.8376	55.9606
Smoking Initiation	Epilepsy	rs2173019	A	T	A	T	0.0135	-0.00122595	0.177	0.1807	0.001601	0.00965317	2.98e-17	0.8987	71.1025
Smoking Initiation	Epilepsy	rs2276825	C	T	C	T	0.0112	0.000434429	0.245	0.2469	0.00188	0.00835441	1.89e-10	0.9583	35.4912
Smoking Initiation	Epilepsy	rs2279829	T	C	T	C	-0.0087	-0.00579313	0.216	0.2177	0.00194	0.00873775	2.05e-08	0.5075	20.1111
Smoking Initiation	Epilepsy	rs2306866	T	A	T	A	-0.00801	-0.00969475	0.614	0.6252	0.001257	0.00757994	1.89e-10	0.201	40.6064
Smoking Initiation	Epilepsy	rs2319545	A	C	A	C	0.0112	-0.0127099	0.149099	0.1457	0.00173	0.0105916	8.3e-11	0.23	41.9125
Smoking Initiation	Epilepsy	rs2344976	C	T	C	T	-0.0083	0.00459515	0.612	0.5859	0.00164	0.00737584	7.98e-09	0.533	25.6135
Smoking Initiation	Epilepsy	rs2378662	A	G	A	G	0.00879	0.00709788	0.541	0.5446	0.00162	0.00759131	2.67e-09	0.35	29.4407
Smoking Initiation	Epilepsy	rs238896	A	G	A	G	-0.00989	0.00739108	0.49	0.4898	0.00162	0.00730344	3.65e-11	0.3117	37.2703
Smoking Initiation	Epilepsy	rs2526390	T	C	T	C	0.0116	0.00451387	0.334	0.3289	0.00171	0.00794696	3.62e-14	0.57	46.0176
Smoking Initiation	Epilepsy	rs2539706	A	G	A	G	0.00789	0.004955	0.529947	0.5229	0.00124	0.00721252	1.95e-10	0.4921	40.4865
Smoking Initiation	Epilepsy	rs2637869	A	G	A	G	0.00893	-0.0055365	0.297	0.2921	0.00174	0.00802391	6.54e-11	0.490399	26.3393
Smoking Initiation	Epilepsy	rs2710634	C	T	C	T	-0.00942	-0.00209196	0.521	0.5184	0.00162	0.00749806	3.36e-12	0.780001	33.8121
Smoking Initiation	Epilepsy	rs2734390	G	A	G	A	0.00774	0.0102036	0.372	0.3799	0.00167	0.00749716	2.09e-08	0.1736	21.4807
Smoking Initiation	Epilepsy	rs2796793	A	G	A	G	0.0082	0.000922908	0.452	0.4423	0.00161	0.00726699	1.55e-08	0.8992	25.9404
Smoking Initiation	Epilepsy	rs281296	A	G	A	G	0.0143	0.013347	0.357	0.3681	0.00168	0.00749833	1.59e-20	0.0750101	72.4525
Smoking Initiation	Epilepsy	rs28408682	G	A	G	A	0.00805	-0.00422594	0.600019	0.6011	0.001255	0.00736227	1.41e-10	0.565999	41.1438
Smoking Initiation	Epilepsy	rs290601	T	C	T	C	0.0085	-0.00362941	0.274	0.2924	0.00178	0.00792447	1.14e-08	0.647	22.8033
Smoking Initiation	Epilepsy	rs2925128	T	C	T	C	0.00805	0.00166855	0.385191	0.3943	0.00128	0.00738298	3.67e-10	0.8213	39.5523
Smoking Initiation	Epilepsy	rs2939756	A	G	A	G	-0.00908	0.0104845	0.48	0.4777	0.00161	0.007291	7.45e-10	0.1503	31.8068
Smoking Initiation	Epilepsy	rs2959084	A	G	A	G	0.00817	0.00400475	0.704674	0.6768	0.00134	0.00770144	9.82e-10	0.6032	37.1736
Smoking Initiation	Epilepsy	rs3115418	C	T	C	T	-0.00876	-0.000800872	0.454	0.4648	0.0016	0.00721506	2.79e-08	0.9117	29.9756
Smoking Initiation	Epilepsy	rs3172494	T	G	T	G	-0.014	-0.00329774	0.115	0.1211	0.00193	0.0114505	3.4e-13	0.773701	52.6189
Smoking Initiation	Epilepsy	rs3218116	T	C	T	C	-0.0105	0.0076967	0.256	0.2518	0.00182	0.00851405	1.05e-11	0.3662	33.284
Smoking Initiation	Epilepsy	rs329124	G	A	G	A	-0.00865	-0.0168766	0.428	0.4188	0.00162	0.00730274	1.96e-10	0.0208598	28.5103
Smoking Initiation	Epilepsy	rs34342129	C	T	C	T	-0.00727	-0.0138852	0.509	0.4916	0.00159	0.00725835	2.13e-08	0.0558097	20.9062
Smoking Initiation	Epilepsy	rs35656245	A	G	A	G	0.00925	-0.0141798	0.276	0.2659	0.00179	0.00816806	2.23e-08	0.0824992	26.7041
Smoking Initiation	Epilepsy	rs357304	C	T	C	T	0.00933	0.0133577	0.727	0.7387	0.00183	0.00824547	5.4e-09	0.1052	25.9933
Smoking Initiation	Epilepsy	rs359431	T	C	T	C	-0.00762	0.00827591	0.56	0.5569	0.0016	0.00725957	3.16e-08	0.2544	22.6814
Smoking Initiation	Epilepsy	rs3740977	C	T	C	T	0.0103	0.0107269	0.167	0.1575	0.00216	0.00990478	1.17e-08	0.2789	22.7388
Smoking Initiation	Epilepsy	rs3800227	G	A	G	A	0.0104	-0.0164979	0.742	0.7261	0.00184	0.00830292	3.64e-09	0.0469397	31.9471
Smoking Initiation	Epilepsy	rs3811038	C	T	C	T	0.0102	0.00146253	0.279	0.2653	0.00179	0.00817056	1.58e-11	0.8582	32.4709
Smoking Initiation	Epilepsy	rs3843905	T	C	T	C	-0.00726	-0.00796909	0.403	0.403	0.001245	0.00744774	5.41e-09	0.2845	34.0044
Smoking Initiation	Epilepsy	rs3850736	G	C	G	C	0.0109	-0.00924538	0.474	0.4937	0.00161	0.0072286	6.43e-14	0.201	45.8354
Smoking Initiation	Epilepsy	rs4044321	G	A	G	A	-0.0139	-0.00302658	0.644	0.6469	0.00168	0.00754758	1.75e-17	0.6883	68.4559
Smoking Initiation	Epilepsy	rs4140932	A	T	A	T	-0.00727	-0.00178659	0.431	0.4333	0.00162	0.00729219	4.89e-08	0.8061	20.139
Smoking Initiation	Epilepsy	rs4264267	T	C	T	C	0.00713	-0.00308685	0.527042	0.5386	0.00123	0.00742031	6.82e-09	0.6775	33.6023
Smoking Initiation	Epilepsy	rs4326350	G	C	G	C	-0.00894	-0.0204454	0.493	0.4919	0.00162	0.00739167	5.16e-12	0.00568002	30.454
Smoking Initiation	Epilepsy	rs4476253	A	G	A	G	-0.0105	0.0157238	0.24	0.2414	0.00188	0.00876954	5.78e-10	0.0729995	31.1934
Smoking Initiation	Epilepsy	rs4543050	T	A	T	A	0.0138	0.00601476	0.816	0.8289	0.0021	0.00992534	1.45e-11	0.5444	43.1837
Smoking Initiation	Epilepsy	rs4674916	A	C	A	C	-0.00861	-0.0179917	0.327671	0.3248	0.0013	0.00768221	3.06e-11	0.0191699	43.8651
Smoking Initiation	Epilepsy	rs4674993	G	A	G	A	-0.0133	0.00229437	0.2	0.208	0.002	0.00896239	4.85e-14	0.7983	44.2225
Smoking Initiation	Epilepsy	rs4727189	C	T	C	T	0.00772	0.00136804	0.344	0.3653	0.00168	0.00747563	3e-08	0.8545	21.1162
Smoking Initiation	Epilepsy	rs4759229	G	A	G	A	0.01	0.0202092	0.656	0.6644	0.00168	0.00794699	6.53e-09	0.0109999	35.4308
Smoking Initiation	Epilepsy	rs4785187	A	G	A	G	0.0106	-0.00643872	0.223	0.2268	0.00194	0.00863099	6.55e-11	0.4559	29.8544
Smoking Initiation	Epilepsy	rs4788676	C	T	C	T	-0.00852	0.0153028	0.228528	0.2254	0.00146	0.00886094	4.92e-09	0.0841802	34.0544
Smoking Initiation	Epilepsy	rs4818005	A	G	A	G	-0.0106	-0.018859	0.581	0.5853	0.00164	0.00731254	1.09e-14	0.0099211	41.7757
Smoking Initiation	Epilepsy	rs4822102	T	C	T	C	-0.0083	0.00245003	0.618	0.6214	0.00163	0.00749245	2.78e-10	0.7437	25.9287
Smoking Initiation	Epilepsy	rs4837631	T	C	T	C	-0.00878	0.0030968	0.446	0.4384	0.0016	0.00728659	2.03e-09	0.6705	30.1127
Smoking Initiation	Epilepsy	rs4877285	A	G	A	G	-0.00881	-0.00816997	0.668249	0.6707	0.00131	0.00804923	2.1e-11	0.31	45.2282
Smoking Initiation	Epilepsy	rs4886207	C	T	C	T	-0.00872	0.000185214	0.637	0.6181	0.00166	0.00740857	8.78e-10	0.9802	27.5941
Smoking Initiation	Epilepsy	rs4912332	T	C	T	C	0.00845	-0.00922111	0.491	0.4951	0.0016	0.00723792	2.94e-08	0.2027	27.8916
Smoking Initiation	Epilepsy	rs540860	G	A	G	A	0.0101	0.00308279	0.543	0.5484	0.00161	0.00732254	5.75e-12	0.6734	39.3542
Smoking Initiation	Epilepsy	rs55786907	G	A	G	A	0.00931	-0.0206186	0.162492	0.1651	0.001654	0.00998478	1.84e-08	0.0389197	31.6831
Smoking Initiation	Epilepsy	rs55913542	T	G	T	G	0.011	0.00387338	0.175	0.1744	0.00211	0.00975662	3.25e-08	0.6911	27.1782
Smoking Initiation	Epilepsy	rs56208390	G	A	G	A	0.011	-0.00630009	0.123	0.1241	0.00242	0.0109567	2.68e-08	0.5652	20.6612
Smoking Initiation	Epilepsy	rs56902655	G	T	G	T	-0.0113	0.00597151	0.136	0.1356	0.00235	0.0105318	4.09e-09	0.5708	23.1218
Smoking Initiation	Epilepsy	rs6073075	A	T	A	T	-0.0108	-0.00275914	0.824	0.8347	0.00215	0.00978419	2.44e-08	0.778001	25.2331
Smoking Initiation	Epilepsy	rs60833441	G	A	G	A	-0.00683	0.00119708	0.461	0.4734	0.0016	0.007255	2.28e-08	0.8692	18.2222
Smoking Initiation	Epilepsy	rs61533748	C	T	C	T	0.00915	-0.00228007	0.384	0.3851	0.00166	0.00762565	2.82e-11	0.764999	30.3827
Smoking Initiation	Epilepsy	rs61884449	T	C	T	C	0.00962	-0.00863394	0.149183	0.1488	0.001722	0.0102419	2.32e-08	0.3993	31.2093
Smoking Initiation	Epilepsy	rs61886926	T	C	T	C	-0.00987	0.0063422	0.384	0.3714	0.00163	0.0074702	7.3e-12	0.396	36.6656
Smoking Initiation	Epilepsy	rs619087	G	A	G	A	0.00809	-0.00151816	0.422	0.4283	0.00162	0.0073341	3.1e-08	0.836	24.9383
Smoking Initiation	Epilepsy	rs61959481	A	G	A	G	-0.0113	0.00100888	0.21	0.198	0.00203	0.00908898	7.95e-11	0.9118	30.9859
Smoking Initiation	Epilepsy	rs62007780	T	G	T	G	-0.00787	-0.002496	0.416	0.4081	0.00163	0.00742856	7.48e-10	0.7365	23.3117
Smoking Initiation	Epilepsy	rs62052916	T	A	T	A	-0.0147	-0.030589	0.0701	0.0674	0.00297	0.0144084	1.62e-10	0.0337202	24.4975
Smoking Initiation	Epilepsy	rs62137126	G	A	G	A	-0.0114	0.0170919	0.121094	0.1191	0.00188	0.0115799	1.31e-09	0.14	36.77
Smoking Initiation	Epilepsy	rs62180324	A	G	A	G	-0.0103	-0.00749496	0.212	0.198	0.00193	0.00905188	3.91e-10	0.4079	28.4813
Smoking Initiation	Epilepsy	rs62340589	C	G	C	G	0.0102	-0.00533505	0.201	0.1936	0.00198	0.00945932	4.31e-08	0.5729	26.5381
Smoking Initiation	Epilepsy	rs6265	T	C	T	C	-0.0165	-0.0124872	0.188	0.2026	0.00204	0.00894496	2.81e-19	0.1628	65.4196
Smoking Initiation	Epilepsy	rs6437769	T	C	T	C	0.00841	0.00372933	0.581	0.5619	0.00161	0.00731242	3.74e-08	0.610299	27.286
Smoking Initiation	Epilepsy	rs6438436	T	C	T	C	0.0151	0.00783032	0.816	0.8178	0.00209	0.00971503	5.33e-14	0.42	52.1989
Smoking Initiation	Epilepsy	rs6497840	A	G	A	G	0.0103	0.00140149	0.707	0.7045	0.00178	0.00791803	2.01e-15	0.8594	33.4838
Smoking Initiation	Epilepsy	rs6568832	A	G	A	G	0.00903	-0.00767321	0.753851	0.7293	0.001415	0.00810265	1.74e-10	0.3435	40.7251
Smoking Initiation	Epilepsy	rs67050670	G	A	G	A	-0.0107	0.00820905	0.229	0.2367	0.00193	0.00877973	2.34e-11	0.35	30.7364
Smoking Initiation	Epilepsy	rs6731872	G	T	G	T	0.0182	0.00341469	0.826	0.8315	0.00213	0.00961884	5.35e-21	0.7224	73.0102
Smoking Initiation	Epilepsy	rs6750107	A	G	A	G	0.00705	-0.0104794	0.386875	0.371	0.00127	0.00755003	2.6e-08	0.1651	30.8156
Smoking Initiation	Epilepsy	rs6750529	T	C	T	C	0.0114	0.0129248	0.744	0.7435	0.00184	0.00826393	9.26e-12	0.1177	38.3861
Smoking Initiation	Epilepsy	rs6756212	T	C	T	C	-0.0188	0.00372586	0.535	0.5338	0.0016	0.00723468	3.49e-40	0.606301	138.062
Smoking Initiation	Epilepsy	rs67777803	T	G	T	G	-0.0136	-0.0125516	0.172	0.1765	0.00217	0.00945151	3.18e-13	0.1841	39.2788
Smoking Initiation	Epilepsy	rs6782116	T	C	T	C	-0.00713	0.00968903	0.415	0.4105	0.00167	0.0077265	1.46e-08	0.21	18.2283
Smoking Initiation	Epilepsy	rs6874731	G	T	G	T	0.00899	-0.00443402	0.484	0.4604	0.00161	0.00724513	1.83e-09	0.5406	31.1794
Smoking Initiation	Epilepsy	rs6936160	T	C	T	C	0.00963	0.00163962	0.698	0.6977	0.00133	0.00811695	4.2e-13	0.84	52.4263
Smoking Initiation	Epilepsy	rs6948707	G	T	G	T	0.0129	0.00750471	0.419	0.4127	0.00163	0.00745254	4.24e-21	0.3141	62.6331
Smoking Initiation	Epilepsy	rs6968380	A	G	A	G	-0.013	0.0175795	0.681	0.6904	0.00174	0.00814999	1.05e-17	0.0309999	55.8198
Smoking Initiation	Epilepsy	rs6986430	C	T	C	T	-0.0117	-0.00658245	0.222377	0.2246	0.00147	0.00884738	1.99e-15	0.4566	63.3486
Smoking Initiation	Epilepsy	rs7024924	C	T	C	T	0.0108	0.0199702	0.174	0.1893	0.00213	0.00919439	1.9e-08	0.0298903	25.7092
Smoking Initiation	Epilepsy	rs7026534	G	T	G	T	-0.00793	-0.010188	0.703821	0.6951	0.00133	0.00782488	2.68e-09	0.1929	35.5503
Smoking Initiation	Epilepsy	rs7072776	G	A	G	A	-0.0138	-0.00584263	0.712	0.7204	0.00179	0.00802559	5.66e-15	0.4668	59.4363
Smoking Initiation	Epilepsy	rs7134009	C	T	C	T	-0.00904	0.00958257	0.287	0.2838	0.00178	0.00799214	4.3e-08	0.2305	25.7927
Smoking Initiation	Epilepsy	rs71367544	T	C	T	C	0.0104	-0.0113556	0.203	0.1974	0.00198	0.00915035	8.54e-11	0.2145	27.589
Smoking Initiation	Epilepsy	rs71592686	C	T	C	T	0.0121	-0.000481362	0.274	0.2717	0.00179	0.00829935	3.85e-13	0.9539	45.6946
Smoking Initiation	Epilepsy	rs71602617	T	C	T	C	-0.0098	0.012898	0.216	0.214	0.00195	0.00883422	2.1e-08	0.1444	25.2571
Smoking Initiation	Epilepsy	rs7188873	G	A	G	A	0.00972	0.0126745	0.612998	0.6288	0.001253	0.00753984	8.46e-15	0.0928304	60.177
Smoking Initiation	Epilepsy	rs7192140	C	T	C	T	-0.00906	-0.00307302	0.498	0.5023	0.0016	0.00745878	3.4e-11	0.68	32.0639
Smoking Initiation	Epilepsy	rs72789626	A	T	A	T	-0.0157	0.00339918	0.136	0.1289	0.00229	0.0111448	5.13e-12	0.760001	47.0033
Smoking Initiation	Epilepsy	rs72898831	G	A	G	A	-0.0151	0.0187552	0.155	0.1505	0.00224	0.0103448	4.14e-12	0.0698297	45.442
Smoking Initiation	Epilepsy	rs73008357	C	A	C	A	-0.0121	0.0129746	0.121	0.1182	0.00244	0.0114314	2.44e-08	0.2565	24.5918
Smoking Initiation	Epilepsy	rs73831818	G	A	G	A	0.0172	0.03118	0.057	0.0665	0.00337	0.0144352	5.46e-09	0.0307397	26.0494
Smoking Initiation	Epilepsy	rs748832	G	A	G	A	0.00931	0.00166767	0.371	0.3604	0.00165	0.00751201	6.6e-11	0.8239	31.837
Smoking Initiation	Epilepsy	rs7505855	T	C	T	C	-0.0103	-0.00353534	0.586	0.5734	0.00163	0.00728937	5.31e-11	0.628001	39.93
Smoking Initiation	Epilepsy	rs75674569	A	G	A	G	-0.0125	0.0401323	0.0997	0.0967	0.00268	0.012561	2.58e-09	0.00140001	21.7546
Smoking Initiation	Epilepsy	rs75919030	C	T	C	T	-0.0114	0.00483989	0.267	0.2641	0.0018	0.00827331	3.35e-13	0.5586	40.1111
Smoking Initiation	Epilepsy	rs7598402	G	C	G	C	-0.00709	-0.0014892	0.492084	0.5005	0.00123	0.00730002	7.38e-09	0.838	33.2263
Smoking Initiation	Epilepsy	rs7640107	T	C	T	C	-0.00679	0.0102161	0.430789	0.4387	0.00123	0.00725575	3.46e-08	0.1592	30.474
Smoking Initiation	Epilepsy	rs7657022	G	A	G	A	0.00914	-0.00786329	0.489	0.4842	0.0016	0.00721403	7.34e-13	0.2756	32.6327
Smoking Initiation	Epilepsy	rs76841737	G	C	G	C	-0.0118	0.00205276	0.103	0.1002	0.00261	0.0120751	3.26e-08	0.8654	20.4401
Smoking Initiation	Epilepsy	rs7696257	A	G	A	G	0.00737	0.00375764	0.366	0.3651	0.00168	0.00779593	6.78e-09	0.630001	19.2449
Smoking Initiation	Epilepsy	rs7743165	G	T	G	T	0.0102	-0.01019	0.495	0.483	0.0016	0.00720649	4.15e-14	0.1574	40.6406
Smoking Initiation	Epilepsy	rs7802996	T	C	T	C	-0.0123	-0.011919	0.166	0.1526	0.00211	0.0100413	1.06e-09	0.2351	33.9817
Smoking Initiation	Epilepsy	rs7809303	A	G	A	G	-0.0115	0.00309695	0.325	0.3242	0.0017	0.00768473	3.48e-15	0.6867	45.7612
Smoking Initiation	Epilepsy	rs7836565	T	C	T	C	-0.00923	-0.0113196	0.718	0.7102	0.00178	0.0079603	4.36e-08	0.1549	26.8883
Smoking Initiation	Epilepsy	rs7920501	A	T	A	T	-0.00911	0.000546396	0.465	0.4627	0.0016	0.00728528	1.25e-09	0.9406	32.4188
Smoking Initiation	Epilepsy	rs7921378	C	G	C	G	-0.0142	-0.0139273	0.482	0.4737	0.00161	0.0072994	6.1e-20	0.0564105	77.7902
Smoking Initiation	Epilepsy	rs7929518	G	A	G	A	0.0119	-0.00858453	0.773	0.7634	0.00192	0.00847437	2.55e-10	0.311	38.4142
Smoking Initiation	Epilepsy	rs7969559	G	A	G	A	-0.0097	-0.0173784	0.713	0.7079	0.00178	0.00797908	1.53e-09	0.02939	29.6964
Smoking Initiation	Epilepsy	rs8005334	G	T	G	T	0.0104	-0.00390501	0.36	0.3497	0.00168	0.00756785	3.44e-10	0.6059	38.322
Smoking Initiation	Epilepsy	rs8027457	C	T	C	T	0.00869	0.00733048	0.511	0.5103	0.0016	0.00729401	1.88e-09	0.3151	29.4985
Smoking Initiation	Epilepsy	rs8096225	C	A	C	A	0.0084	0.00249841	0.703	0.7083	0.00175	0.00800773	2.63e-08	0.7552	23.04
Smoking Initiation	Epilepsy	rs8103660	C	T	C	T	0.00764	-0.0102928	0.354431	0.3586	0.00129	0.00785113	3.03e-09	0.19	35.0758
Smoking Initiation	Epilepsy	rs876793	C	T	C	T	-0.00861	0.0185686	0.349262	0.344	0.001315	0.00798306	5.69e-11	0.02	42.8701
Smoking Initiation	Epilepsy	rs910912	C	T	C	T	-0.0112	-0.0161913	0.739	0.7273	0.00183	0.00807548	7.82e-09	0.0450101	37.4571
Smoking Initiation	Epilepsy	rs925524	G	A	G	A	0.00814	-0.0131317	0.71	0.7143	0.00176	0.0082073	2.94e-08	0.1096	21.3906
Smoking Initiation	Epilepsy	rs9288999	A	G	A	G	0.0105	-0.0212966	0.735	0.7367	0.00183	0.00857351	1.5e-09	0.0129999	32.9213
Smoking Initiation	Epilepsy	rs9302604	G	A	G	A	0.0109	0.00540083	0.435	0.4579	0.00163	0.00723971	3.29e-13	0.4554	44.7175
Smoking Initiation	Epilepsy	rs9323328	G	A	G	A	-0.00818	0.00721562	0.537	0.5386	0.00162	0.00756354	2.55e-08	0.34	25.4963
Smoking Initiation	Epilepsy	rs951740	A	G	A	G	0.0163	-0.000970556	0.625	0.6234	0.00166	0.00770282	3.82e-29	0.9	96.4182
Smoking Initiation	Epilepsy	rs9538162	C	T	C	T	0.0085	0.00410575	0.415874	0.4248	0.001263	0.0072797	1.76e-11	0.572499	45.293
Smoking Initiation	Epilepsy	rs9540731	T	C	T	C	-0.0094	-0.00111627	0.509	0.4959	0.0016	0.00720171	3.42e-12	0.8766	34.5156
Smoking Initiation	Epilepsy	rs9545155	C	T	C	T	-0.00889	-0.0114778	0.478	0.4633	0.0016	0.00721877	3.04e-10	0.1119	30.8719
Smoking Initiation	Epilepsy	rs9826984	A	G	A	G	-0.0085	-0.000465376	0.542	0.5495	0.00161	0.0072715	3.87e-08	0.9489	27.8732
Smoking Initiation	Epilepsy	rs9850597	A	G	A	G	-0.0103	0.00229461	0.816	0.7998	0.00207	0.00899846	1.65e-08	0.7985	24.759
Smoking Initiation	Epilepsy	rs986714	T	A	T	A	-0.0077	-0.00300018	0.445	0.4345	0.00161	0.007282	4.13e-10	0.6807	22.8733
Smoking Initiation	Epilepsy	rs9922607	T	C	T	C	-0.0122	0.0216401	0.2	0.1965	0.00207	0.00944984	3.42e-12	0.0219999	34.7359
Smoking Initiation	Epilepsy	rs9941217	G	C	G	C	-0.00892	-0.00170746	0.352204	0.3482	0.00128	0.00794169	3.5e-12	0.83	48.5635
Smoking Initiation	Epilepsy	rs9987376	G	T	G	T	-0.00982	-0.0129054	0.574251	0.5917	0.001237	0.00736609	2.01e-15	0.0798601	63.0208
Smoking per day	Epilepsy	rs1579233	G	A	G	A	-0.023	-0.0124359	0.571	0.5602	0.004	0.00755984	1.94e-09	0.1	33.0625
Smoking per day	Epilepsy	rs2118359	T	G	T	G	0.026	0.0104205	0.229	0.2097	0.005	0.00925443	1.03e-08	0.26	27.04
Smoking per day	Epilepsy	rs215600	A	G	A	G	-0.025	-0.00356208	0.64	0.6351	0.004	0.00749912	2.06e-10	0.6346	39.0625
Smoking per day	Epilepsy	rs58379124	C	T	C	T	0.034	-0.00162912	0.748	0.764	0.004	0.00852942	2.06e-14	0.8483	72.25
Smoking per day	Epilepsy	rs9788721	T	C	T	C	-0.09	0.0102838	0.652	0.6512	0.004	0.00784422	2.58e-39	0.19	506.25
BMI	Epilepsy	rs10007906	A	C	A	C	0.0133	-0.00401957	0.3603	0.3943	0.0018	0.00741618	1.69981e-13	0.587899	54.5957
BMI	Epilepsy	rs10009336	T	C	T	C	-0.014	0.0112455	0.1638	0.1711	0.0022	0.00957878	2.19999e-10	0.2404	40.4959
BMI	Epilepsy	rs1000940	G	A	G	A	0.0154	-0.000645138	0.2987	0.3254	0.0018	0.00768022	1.10002e-17	0.9334	73.1975
BMI	Epilepsy	rs10058464	A	C	A	C	-0.0175	0.00130605	0.1119	0.1169	0.0027	0.011558	1.29999e-10	0.91	42.0096
BMI	Epilepsy	rs1006353	G	A	G	A	-0.0126	0.00140281	0.7515	0.7253	0.0019	0.00806211	2.29985e-11	0.8619	43.9778
BMI	Epilepsy	rs1006896	C	A	C	A	-0.0234	0.000130656	0.1061	0.1024	0.0027	0.0118778	5.50047e-18	0.9915	75.1111
BMI	Epilepsy	rs10071816	A	G	A	G	0.0123	-0.000627184	0.1941	0.1956	0.0022	0.00908962	2.39999e-08	0.9448	31.2583
BMI	Epilepsy	rs10118866	T	G	T	G	0.012	0.0066998	0.2238	0.2322	0.0021	0.00852392	6.19998e-09	0.4316	32.6531
BMI	Epilepsy	rs10131761	A	T	A	T	-0.0157	0.0185619	0.1904	0.1916	0.0022	0.009221	1.20005e-12	0.0441601	50.9277
BMI	Epilepsy	rs10131890	C	A	C	A	0.0222	0.00381054	0.0497	0.0902	0.0039	0.0125761	1.6e-08	0.762	32.4024
BMI	Epilepsy	rs1014194	C	A	C	A	-0.0102	-0.0086271	0.3566	0.3673	0.0018	0.00769589	1.79999e-08	0.2625	32.1111
BMI	Epilepsy	rs10144318	C	A	C	A	-0.0092	-0.0187341	0.511	0.5093	0.0016	0.00745785	1.40001e-08	0.012	33.0625
BMI	Epilepsy	rs10145461	G	T	G	T	0.0142	0.00104315	0.5372	0.5296	0.0017	0.00755906	4.70002e-16	0.89	69.7716
BMI	Epilepsy	rs10146527	C	T	C	T	-0.0137	-0.00979089	0.3639	0.3558	0.0017	0.0075547	2.29985e-15	0.1951	64.9446
BMI	Epilepsy	rs10163018	T	C	T	C	-0.0114	-0.00394342	0.3748	0.3816	0.0018	0.00744042	1.5e-10	0.596	40.1111
BMI	Epilepsy	rs10182181	G	A	G	A	0.0325	-0.0132709	0.4753	0.4717	0.0016	0.00722421	6.70039e-90	0.0662201	412.598
BMI	Epilepsy	rs10192119	G	T	G	T	0.0166	0.0110632	0.1673	0.1741	0.0022	0.00957857	2.99985e-14	0.2483	56.9339
BMI	Epilepsy	rs10197031	C	T	C	T	0.0166	0.00536526	0.2834	0.2952	0.0019	0.00792505	1.9002e-18	0.4984	76.3324
BMI	Epilepsy	rs10198345	C	T	C	T	0.0109	-0.00152351	0.3289	0.3305	0.0018	0.00769451	2.19999e-09	0.8428	36.6698
BMI	Epilepsy	rs1020548	A	G	A	G	-0.0132	0.00774998	0.8344	0.8279	0.0023	0.0098101	6.59994e-09	0.4296	32.9376
BMI	Epilepsy	rs1021066	G	T	G	T	0.0096	0.000375301	0.5237	0.5167	0.0017	0.00721733	2.5e-08	0.9582	31.8893
BMI	Epilepsy	rs10211055	C	T	C	T	0.0157	0.00745659	0.3456	0.3519	0.0018	0.00763995	7.19946e-18	0.3292	76.0772
BMI	Epilepsy	rs10243319	C	T	C	T	-0.0107	0.0031837	0.3939	0.4137	0.0018	0.00731886	1.2e-09	0.663599	35.3364
BMI	Epilepsy	rs10259665	G	A	G	A	-0.0109	0.0148819	0.6871	0.686	0.0019	0.00775503	4.70002e-09	0.0549604	32.9114
BMI	Epilepsy	rs10259786	G	A	G	A	-0.0114	0.0128261	0.3537	0.3551	0.0018	0.00753147	4.09996e-10	0.0885299	40.1111
BMI	Epilepsy	rs10263780	A	G	A	G	-0.0157	0.00713178	0.139	0.1597	0.0027	0.00983693	8.30004e-09	0.4685	33.8121
BMI	Epilepsy	rs10269783	A	G	A	G	0.0133	-0.00560676	0.3896	0.4039	0.0017	0.00742618	1.39991e-15	0.4505	61.2076
BMI	Epilepsy	rs1035010	T	C	T	C	0.0139	-0.00241252	0.2566	0.2681	0.002	0.00812297	6.20012e-12	0.766099	48.3025
BMI	Epilepsy	rs1038088	G	T	G	T	0.0117	0.00498542	0.5081	0.4997	0.0016	0.00723573	4.60045e-13	0.4909	53.4727
BMI	Epilepsy	rs10408013	T	C	T	C	0.0111	0.0105372	0.2908	0.2804	0.0018	0.00802529	8e-10	0.1893	38.0278
BMI	Epilepsy	rs10438964	T	C	T	C	-0.0127	0.002801	0.2757	0.2643	0.0019	0.00823823	7.59976e-11	0.734	44.6787
BMI	Epilepsy	rs10460960	A	G	A	G	0.0197	-0.00552005	0.8876	0.8791	0.0025	0.0110401	8.10028e-15	0.6167	62.0944
BMI	Epilepsy	rs10461497	T	C	T	C	0.0113	0.00526754	0.5347	0.5108	0.0017	0.00720594	5.40008e-11	0.4646	44.1834
BMI	Epilepsy	rs10483389	T	C	T	C	0.0342	0.0243999	0.04022	0.0379	0.0042	0.0194576	4.49987e-16	0.21	66.3061
BMI	Epilepsy	rs1048932	A	C	A	C	-0.016	-0.00364179	0.4162	0.415	0.0017	0.00755558	3.80014e-22	0.630001	88.5813
BMI	Epilepsy	rs10491182	C	T	C	T	-0.0187	-0.0114031	0.07261	0.0785	0.0031	0.0136891	2.80001e-09	0.4048	36.3881
BMI	Epilepsy	rs10497810	T	C	T	C	-0.0167	0.0114999	0.1729	0.1857	0.0022	0.00925177	5.90065e-14	0.2138	57.6219
BMI	Epilepsy	rs10499275	C	G	C	G	0.0154	0.0204816	0.1653	0.1601	0.0023	0.00982803	3.40017e-11	0.0371398	44.8318
BMI	Epilepsy	rs10510419	T	G	T	G	-0.0177	-0.0203593	0.1416	0.1454	0.0023	0.010446	2.19989e-14	0.0512495	59.2231
BMI	Epilepsy	rs10510999	T	C	T	C	0.0146	0.00374076	0.1946	0.1967	0.0021	0.00914611	7.8001e-12	0.682299	48.3356
BMI	Epilepsy	rs10514222	G	A	G	A	-0.0164	-0.00993444	0.09401	0.0961	0.0029	0.0125119	2.1e-08	0.4272	31.981
BMI	Epilepsy	rs10732321	G	C	G	C	-0.0145	0.00987822	0.8567	0.8586	0.0025	0.0103545	5.1e-09	0.3401	33.64
BMI	Epilepsy	rs10733051	G	A	G	A	-0.0097	-2.88828e-05	0.4802	0.4874	0.0016	0.00722071	2.90001e-09	0.9966	36.7539
BMI	Epilepsy	rs10744146	A	G	A	G	-0.0122	0.00658331	0.5146	0.5172	0.0017	0.00719488	1.39991e-12	0.3604	51.5017
BMI	Epilepsy	rs10745785	T	C	T	C	-0.0111	0.0122036	0.6674	0.6627	0.0018	0.00761296	1.2e-09	0.1089	38.0278
BMI	Epilepsy	rs10757826	A	G	A	G	0.0105	-0.000853728	0.3252	0.3155	0.0018	0.00776116	2.99999e-09	0.9128	34.0278
BMI	Epilepsy	rs1075901	C	T	C	T	0.0121	-0.0228863	0.5639	0.556	0.0016	0.00725169	1.20005e-13	0.0016	57.1914
BMI	Epilepsy	rs10765208	T	G	T	G	0.0191	0.00624058	0.06905	0.0739	0.0035	0.0137761	4.90004e-08	0.6503	29.7804
BMI	Epilepsy	rs10768994	C	T	C	T	-0.0114	0.000651559	0.4337	0.4423	0.0017	0.00732089	6.4003e-12	0.929	44.9689
BMI	Epilepsy	rs10772055	G	C	G	C	0.0172	-0.00295616	0.1344	0.1678	0.0024	0.00962918	2.09991e-12	0.758799	51.3611
BMI	Epilepsy	rs10779751	G	A	G	A	-0.0139	0.0103388	0.7256	0.7338	0.0018	0.0081536	2.49977e-14	0.2048	59.6327
BMI	Epilepsy	rs10795422	G	A	G	A	0.0139	-0.00821237	0.6905	0.7092	0.0019	0.00800426	9.30037e-14	0.305	53.5208
BMI	Epilepsy	rs10797115	T	C	T	C	0.0124	-0.00279654	0.5365	0.524	0.0017	0.00730168	9.8992e-13	0.701799	53.2042
BMI	Epilepsy	rs10803762	A	G	A	G	0.0116	0.00266142	0.6781	0.6797	0.0018	0.00771426	3.50002e-10	0.730299	41.5309
BMI	Epilepsy	rs10811901	A	G	A	G	0.0111	-0.0196526	0.5591	0.5786	0.0017	0.00732759	2.49977e-11	0.00731004	42.6332
BMI	Epilepsy	rs10818810	A	G	A	G	0.0126	-0.00943308	0.3908	0.3865	0.0017	0.0074043	1.10002e-13	0.2028	54.9343
BMI	Epilepsy	rs10818938	A	G	A	G	0.0114	0.00247125	0.4215	0.4347	0.0017	0.00733308	5.10035e-11	0.7364	44.9689
BMI	Epilepsy	rs10830452	G	A	G	A	0.0111	-0.00329255	0.3288	0.3373	0.0018	0.00762165	2.1e-09	0.6656	38.0278
BMI	Epilepsy	rs10832778	G	C	G	C	0.0125	0.00394646	0.6222	0.6223	0.0017	0.00748854	1.29987e-13	0.5985	54.0657
BMI	Epilepsy	rs10838465	C	A	C	A	-0.014	-0.00542557	0.3033	0.3078	0.0019	0.00781782	9.09913e-14	0.4877	54.2936
BMI	Epilepsy	rs10846428	C	T	C	T	0.0106	-0.00561573	0.2307	0.2292	0.0019	0.0087883	3.09999e-08	0.5229	31.1247
BMI	Epilepsy	rs10850185	A	C	A	C	0.0107	-0.00289298	0.3013	0.3121	0.0019	0.00784004	1.40001e-08	0.7124	31.7147
BMI	Epilepsy	rs10878946	T	C	T	C	-0.0141	-0.0201451	0.714	0.7155	0.0019	0.00800043	3.59998e-13	0.0117899	55.072
BMI	Epilepsy	rs10883759	A	G	A	G	-0.0122	0.00511272	0.3023	0.2994	0.0018	0.00787784	5.40008e-12	0.5166	45.9383
BMI	Epilepsy	rs10886017	A	C	A	C	0.0152	-0.00230703	0.2524	0.2465	0.0019	0.00867303	1.39991e-15	0.79	64
BMI	Epilepsy	rs10887578	C	G	C	G	0.0128	-0.00852499	0.4896	0.4652	0.0017	0.00731132	1.59993e-13	0.2434	56.692
BMI	Epilepsy	rs10889550	G	A	G	A	0.0243	0.0183055	0.04467	0.049	0.0041	0.0170126	1.89998e-09	0.282	35.1273
BMI	Epilepsy	rs10904675	C	A	C	A	0.0117	0.000550591	0.7658	0.7614	0.0021	0.00873953	1.5e-08	0.95	31.0408
BMI	Epilepsy	rs10915840	A	G	A	G	-0.0118	-0.00763702	0.283	0.2681	0.0019	0.00820302	1.29999e-09	0.3516	38.5706
BMI	Epilepsy	rs10920678	G	A	G	A	-0.0155	-0.0109851	0.5709	0.5697	0.0016	0.00727007	1.50003e-21	0.1308	93.8477
BMI	Epilepsy	rs10923724	T	C	T	C	-0.0118	-0.00914552	0.5725	0.5626	0.0016	0.00725835	6.4003e-13	0.2078	54.3906
BMI	Epilepsy	rs10929925	A	C	A	C	-0.0143	-0.00332943	0.4301	0.4367	0.0016	0.00731744	1.80011e-18	0.6488	79.8789
BMI	Epilepsy	rs10938397	G	A	G	A	0.0324	0.00464652	0.4317	0.4243	0.0016	0.00729437	3.40017e-86	0.5244	410.062
BMI	Epilepsy	rs10939792	G	C	G	C	0.0152	0.00416979	0.329	0.3182	0.0019	0.00773617	1.39991e-15	0.5898	64
BMI	Epilepsy	rs10942267	G	A	G	A	-0.0156	-0.00490683	0.3088	0.2987	0.0019	0.00788879	3.90032e-17	0.534	67.4127
BMI	Epilepsy	rs10942476	A	G	A	G	-0.0099	0.00510605	0.5107	0.5028	0.0017	0.00723236	9.49992e-09	0.4803	33.9135
BMI	Epilepsy	rs10962549	T	C	T	C	0.0198	0.00589692	0.168	0.1746	0.0023	0.00948058	2.49977e-17	0.5339	74.1096
BMI	Epilepsy	rs10971721	T	C	T	C	-0.0199	0.0116811	0.109	0.1083	0.0028	0.0118711	5.70033e-13	0.3249	50.5115
BMI	Epilepsy	rs10989568	G	A	G	A	-0.0107	-0.00183592	0.5381	0.5313	0.0017	0.00722802	6.59994e-10	0.7994	39.6159
BMI	Epilepsy	rs11001963	T	C	T	C	0.0108	-0.00991712	0.5644	0.5695	0.0018	0.00756454	1.2e-09	0.19	36
BMI	Epilepsy	rs11056875	C	T	C	T	-0.0138	-0.0193335	0.8531	0.8445	0.0024	0.00992991	1.09999e-08	0.0515205	33.0625
BMI	Epilepsy	rs11074446	C	T	C	T	-0.0225	-0.0101262	0.1306	0.1449	0.0024	0.0102182	1.80011e-20	0.3215	87.8906
BMI	Epilepsy	rs11075489	T	C	T	C	-0.0111	0.000658132	0.4828	0.4754	0.0017	0.00747878	1.29999e-10	0.93	42.6332
BMI	Epilepsy	rs11079849	T	C	T	C	-0.0188	0.00184852	0.3199	0.3242	0.0019	0.00810756	4.79954e-24	0.82	97.9058
BMI	Epilepsy	rs11084553	G	A	G	A	-0.021	0.0316993	0.1518	0.1451	0.0024	0.0104965	1.80011e-18	0.00253099	76.5625
BMI	Epilepsy	rs11089885	T	C	T	C	-0.0103	-0.00581833	0.5384	0.5156	0.0018	0.00726384	4e-09	0.4229	32.7438
BMI	Epilepsy	rs11096549	T	C	T	C	0.0109	-0.00590191	0.7112	0.6985	0.0019	0.00805172	1.40001e-08	0.4635	32.9114
BMI	Epilepsy	rs11115176	C	T	C	T	-0.0121	0.00840173	0.2399	0.2362	0.0019	0.00849518	2e-10	0.3226	40.5568
BMI	Epilepsy	rs11118308	G	A	G	A	-0.0101	-0.00226675	0.4703	0.4598	0.0016	0.00743196	4.79999e-10	0.7602	39.8477
BMI	Epilepsy	rs11119208	G	A	G	A	-0.0095	-0.00311431	0.613	0.6174	0.0017	0.00739742	1e-08	0.673899	31.2284
BMI	Epilepsy	rs11128904	C	G	C	G	0.0106	0.0191205	0.7273	0.7088	0.0019	0.00792066	4.49997e-08	0.0158001	31.1247
BMI	Epilepsy	rs11129662	G	A	G	A	0.0121	-0.00329105	0.3313	0.3163	0.0018	0.00781721	4.49987e-11	0.6738	45.1883
BMI	Epilepsy	rs11138082	C	T	C	T	-0.0123	-0.00798874	0.2029	0.1967	0.0022	0.00905753	1.09999e-08	0.3779	31.2583
BMI	Epilepsy	rs11150911	C	A	C	A	-0.0133	-0.0139321	0.7191	0.7014	0.0018	0.00787572	4.70002e-13	0.0769201	54.5957
BMI	Epilepsy	rs11165643	T	C	T	C	0.0206	0.00991443	0.5828	0.5855	0.0017	0.00731153	1.39991e-35	0.1751	146.837
BMI	Epilepsy	rs1117080	G	C	G	C	-0.011	-0.0141421	0.2985	0.2865	0.0019	0.00829936	7.00003e-09	0.0884403	33.518
BMI	Epilepsy	rs11173522	A	C	A	C	0.0128	0.0108155	0.2078	0.215	0.0021	0.00877885	1.09999e-09	0.2181	37.1519
BMI	Epilepsy	rs11191548	C	T	C	T	0.0268	-0.0098516	0.08191	0.0909	0.003	0.0125179	5.00035e-19	0.4314	79.8044
BMI	Epilepsy	rs11251352	G	A	G	A	0.0109	0.00721684	0.5988	0.5644	0.0018	0.00727504	7.00003e-10	0.3211	36.6698
BMI	Epilepsy	rs1128249	T	G	T	G	0.0113	0.00780362	0.4003	0.3824	0.0017	0.00746758	8.49963e-12	0.2961	44.1834
BMI	Epilepsy	rs11496125	T	C	T	C	0.0169	0.00533202	0.4212	0.4198	0.0017	0.00736466	2.99985e-22	0.469	98.827
BMI	Epilepsy	rs1150659	A	G	A	G	-0.0139	0.00617354	0.2254	0.2174	0.0019	0.00871969	3.80014e-13	0.4792	53.5208
BMI	Epilepsy	rs11538	G	A	G	A	0.0135	0.00517073	0.1805	0.1716	0.0023	0.0098678	3.29997e-09	0.6	34.4518
BMI	Epilepsy	rs1154659	G	A	G	A	0.0119	0.0124143	0.7888	0.7893	0.0022	0.00890551	4.39997e-08	0.1633	29.2583
BMI	Epilepsy	rs11577094	T	C	T	C	0.0182	0.0196604	0.08109	0.0756	0.003	0.0139436	6.90001e-10	0.1585	36.8044
BMI	Epilepsy	rs11577179	G	A	G	A	0.0108	0.000994625	0.6279	0.6011	0.0017	0.00747838	1.5e-10	0.8945	40.3599
BMI	Epilepsy	rs1158684	A	G	A	G	0.0099	-0.0185193	0.5088	0.5231	0.0017	0.00722565	9.09997e-09	0.0103901	33.9135
BMI	Epilepsy	rs1158805	A	C	A	C	-0.0137	0.00494041	0.3766	0.3829	0.0018	0.00740692	1.20005e-14	0.5047	57.929
BMI	Epilepsy	rs11604688	T	C	T	C	-0.0103	-0.00560815	0.5607	0.5762	0.0017	0.00748752	3.59998e-09	0.454099	36.7093
BMI	Epilepsy	rs11635675	G	T	G	T	-0.0124	-0.0133457	0.3535	0.353	0.0018	0.00772322	1.29987e-11	0.0840698	47.4568
BMI	Epilepsy	rs11649864	A	G	A	G	0.0178	-0.0020686	0.09127	0.0855	0.0031	0.0131758	6.69993e-09	0.8752	32.9698
BMI	Epilepsy	rs11659764	A	T	A	T	-0.0253	0.0447375	0.05297	0.047	0.0039	0.0175924	8.9002e-11	0.0109999	42.0835
BMI	Epilepsy	rs11670142	G	T	G	T	0.0111	0.00124295	0.3944	0.408	0.0018	0.00735473	4.70002e-10	0.8656	38.0278
BMI	Epilepsy	rs11687101	C	G	C	G	-0.0133	-0.0019082	0.7609	0.7704	0.0021	0.00887537	1.2e-10	0.83	40.1111
BMI	Epilepsy	rs1169091	T	C	T	C	-0.0113	0.015798	0.2767	0.2697	0.002	0.00833669	6.90001e-09	0.0580403	31.9225
BMI	Epilepsy	rs11713193	A	G	A	G	0.0239	0.00416234	0.5073	0.4791	0.0017	0.00720127	2.39994e-44	0.563101	197.651
BMI	Epilepsy	rs11736228	T	A	T	A	-0.0139	0.00420461	0.2587	0.2538	0.002	0.00827678	4.10015e-12	0.611699	48.3025
BMI	Epilepsy	rs11738695	A	C	A	C	0.0097	0.0186232	0.586	0.5588	0.0017	0.00726617	2e-08	0.0103901	32.5571
BMI	Epilepsy	rs11753081	G	T	G	T	-0.0138	-0.0125129	0.1749	0.1946	0.0021	0.00910029	8.9002e-11	0.1691	43.1837
BMI	Epilepsy	rs11781222	C	T	C	T	-0.0158	-0.0178681	0.1286	0.1381	0.0024	0.0105355	5.30029e-11	0.0899498	43.3403
BMI	Epilepsy	rs11790280	C	T	C	T	0.0103	0.00609615	0.3862	0.3738	0.0018	0.00744341	7.10003e-09	0.4129	32.7438
BMI	Epilepsy	rs11792311	A	G	A	G	-0.0144	-0.00430573	0.2388	0.2367	0.002	0.00871605	1.29987e-12	0.6216	51.84
BMI	Epilepsy	rs11866815	T	C	T	C	-0.0156	-0.00447546	0.2461	0.2436	0.0019	0.00850847	1e-16	0.5992	67.4127
BMI	Epilepsy	rs1187352	C	T	C	T	0.0119	0.0107748	0.6518	0.6645	0.0018	0.00770178	6.00067e-11	0.1618	43.7068
BMI	Epilepsy	rs11917965	C	A	C	A	0.0115	0.00868048	0.3915	0.3845	0.0018	0.00756798	7.19946e-11	0.2512	40.8179
BMI	Epilepsy	rs11945861	A	G	A	G	-0.0148	0.00122432	0.2369	0.2303	0.002	0.00887192	5.00035e-13	0.89	54.76
BMI	Epilepsy	rs11951673	T	C	T	C	-0.0123	-0.000414016	0.3941	0.3985	0.0017	0.00739314	1.10002e-13	0.9554	52.3495
BMI	Epilepsy	rs12035149	G	C	G	C	0.0146	0.00529751	0.223	0.2209	0.0021	0.00878526	3.90032e-12	0.5465	48.3356
BMI	Epilepsy	rs12041258	C	T	C	T	-0.0146	-0.00923947	0.2287	0.2252	0.002	0.0086431	9.49948e-13	0.2849	53.29
BMI	Epilepsy	rs12042959	G	A	G	A	-0.0144	0.018045	0.1505	0.1388	0.0024	0.0104791	3.40001e-09	0.08501	36
BMI	Epilepsy	rs12044597	G	A	G	A	0.0143	-0.00973287	0.5029	0.4939	0.0016	0.00741835	1.69981e-18	0.1896	79.8789
BMI	Epilepsy	rs12062845	A	C	A	C	0.0139	0.00128676	0.2229	0.212	0.0021	0.00881341	4.40048e-11	0.884	43.8118
BMI	Epilepsy	rs12065553	G	A	G	A	0.0115	0.0138254	0.2926	0.2855	0.0019	0.00796392	8.9e-10	0.0825506	36.6343
BMI	Epilepsy	rs12098284	T	C	T	C	0.0178	-0.00204945	0.1241	0.1247	0.0026	0.0109013	1.80011e-11	0.851	46.8698
BMI	Epilepsy	rs12148330	T	A	T	A	-0.0142	0.00423969	0.819	0.8283	0.0022	0.00961381	1.5e-10	0.6594	41.6612
BMI	Epilepsy	rs12149756	A	G	A	G	-0.0125	-0.00848039	0.2554	0.2553	0.0019	0.00827355	3.69999e-11	0.3055	43.2825
BMI	Epilepsy	rs12150665	C	T	C	T	-0.0162	0.0175219	0.4058	0.3983	0.0017	0.00737765	1.59993e-22	0.0175598	90.8097
BMI	Epilepsy	rs1218822	A	G	A	G	0.0168	0.00907194	0.6663	0.6543	0.0017	0.00763631	1.9002e-22	0.2348	97.6609
BMI	Epilepsy	rs12189178	T	C	T	C	0.0364	0.0130728	0.03783	0.033	0.0046	0.0208166	2.19989e-15	0.53	62.6163
BMI	Epilepsy	rs12206564	C	T	C	T	0.0113	0.00905501	0.495	0.489	0.0017	0.00720941	5.40008e-11	0.2091	44.1834
BMI	Epilepsy	rs1227247	C	T	C	T	0.0102	-0.0101411	0.3414	0.3283	0.0019	0.00768267	4.39997e-08	0.1869	28.8199
BMI	Epilepsy	rs12299814	A	C	A	C	-0.0157	0.00298402	0.2525	0.2436	0.002	0.00838207	5.19996e-15	0.721601	61.6225
BMI	Epilepsy	rs12325419	A	G	A	G	-0.0188	0.0148605	0.121	0.1199	0.0027	0.0112239	1.39991e-12	0.1855	48.4829
BMI	Epilepsy	rs12380502	C	G	C	G	-0.0098	0.0127903	0.4266	0.425	0.0017	0.00728376	1.79999e-08	0.0790406	33.2318
BMI	Epilepsy	rs1241986	A	G	A	G	-0.0139	0.00910132	0.8479	0.8447	0.0024	0.010366	1.09999e-08	0.38	33.5434
BMI	Epilepsy	rs12422552	C	G	C	G	-0.0134	0.013013	0.2663	0.2615	0.002	0.00859511	1.59993e-11	0.13	44.89
BMI	Epilepsy	rs12429545	A	G	A	G	0.0316	-0.0063278	0.1248	0.1302	0.0025	0.0107069	9.60064e-38	0.554501	159.77
BMI	Epilepsy	rs12439798	T	G	T	G	0.0125	0.00978523	0.4228	0.4243	0.0017	0.00729696	6.89922e-13	0.1799	54.0657
BMI	Epilepsy	rs12439829	A	T	A	T	-0.0109	0.0160929	0.3857	0.368	0.0018	0.00750251	1.09999e-09	0.0319102	36.6698
BMI	Epilepsy	rs12446632	A	G	A	G	-0.0352	0.00619873	0.1424	0.1412	0.0024	0.010578	2.90001e-50	0.557799	215.111
BMI	Epilepsy	rs12448257	A	G	A	G	0.0184	0.00285875	0.218	0.2063	0.002	0.00937294	8.10028e-20	0.760001	84.64
BMI	Epilepsy	rs12448738	C	A	C	A	0.0168	0.00614757	0.1371	0.1349	0.0025	0.0105447	2.80027e-11	0.5598	45.1584
BMI	Epilepsy	rs12449219	G	C	G	C	0.0155	0.0240648	0.1358	0.1292	0.0026	0.011049	2e-09	0.0294198	35.5399
BMI	Epilepsy	rs12468863	T	C	T	C	-0.0153	0.00303873	0.5239	0.4959	0.0016	0.00725233	5.10035e-21	0.674899	91.4414
BMI	Epilepsy	rs12476772	A	C	A	C	0.0123	-0.00514569	0.3326	0.3227	0.0018	0.00776122	8.30042e-12	0.5071	46.6944
BMI	Epilepsy	rs12477088	C	T	C	T	-0.0145	-0.0149126	0.4022	0.4108	0.0017	0.00732804	8.9002e-17	0.0418196	72.7509
BMI	Epilepsy	rs12519552	G	A	G	A	0.0132	-0.0159416	0.1551	0.1512	0.0024	0.0103182	2.69998e-08	0.1223	30.25
BMI	Epilepsy	rs12519652	C	T	C	T	-0.0094	-0.00811053	0.3454	0.3526	0.0017	0.00782869	4.20001e-08	0.3	30.5744
BMI	Epilepsy	rs12538435	G	A	G	A	-0.0135	-0.00665787	0.2603	0.2952	0.002	0.00788847	4.40048e-12	0.3989	45.5625
BMI	Epilepsy	rs12564992	G	A	G	A	0.0196	-0.0110091	0.1144	0.116	0.0026	0.0112682	5.30029e-14	0.3288	56.8284
BMI	Epilepsy	rs12595158	T	C	T	C	-0.0394	0.0421467	0.02362	0.0348	0.0054	0.0196397	1.9002e-13	0.0319102	53.2359
BMI	Epilepsy	rs12597712	C	G	C	G	-0.0109	-0.00266507	0.4201	0.4304	0.0017	0.00734179	1.40001e-10	0.716901	41.1107
BMI	Epilepsy	rs12602912	T	C	T	C	0.0176	0.0354193	0.2048	0.2279	0.0021	0.00857403	9.8992e-18	3.60703e-05	70.2404
BMI	Epilepsy	rs12604935	C	A	C	A	0.011	-0.00127699	0.3765	0.3534	0.0018	0.00755613	1e-09	0.8658	37.3457
BMI	Epilepsy	rs12615778	G	A	G	A	-0.0104	0.00905465	0.3058	0.2979	0.0019	0.0078942	3.89996e-08	0.2512	29.9612
BMI	Epilepsy	rs12620249	G	A	G	A	0.0135	-0.0051568	0.1499	0.1423	0.0025	0.0103968	4.39997e-08	0.6202	29.16
BMI	Epilepsy	rs12628891	T	C	T	C	-0.0112	-0.0130949	0.3169	0.3016	0.0019	0.00812845	2.99999e-09	0.1071	34.7479
BMI	Epilepsy	rs12629015	G	A	G	A	-0.0135	0.00203907	0.1852	0.2007	0.0023	0.00898271	2.1e-09	0.8204	34.4518
BMI	Epilepsy	rs12630999	A	G	A	G	0.0175	0.00667271	0.7467	0.7528	0.0019	0.00835133	8.49963e-21	0.4245	84.8338
BMI	Epilepsy	rs1263618	C	T	C	T	0.012	0.00226387	0.3142	0.3217	0.0017	0.00777962	5.30029e-12	0.771101	49.827
BMI	Epilepsy	rs12675063	T	A	T	A	0.0156	0.00317482	0.1131	0.1228	0.0026	0.0110621	1.29999e-09	0.7742	36
BMI	Epilepsy	rs12680842	G	A	G	A	-0.0133	-0.0152358	0.3205	0.3333	0.0018	0.007637	4.40048e-14	0.0460299	54.5957
BMI	Epilepsy	rs1275691	A	G	A	G	-0.0094	0.000880581	0.4559	0.4391	0.0016	0.00727753	1.09999e-08	0.9037	34.5156
BMI	Epilepsy	rs12759296	G	T	G	T	-0.0104	0.00145322	0.3109	0.321	0.0018	0.00777125	1.89998e-08	0.8518	33.3827
BMI	Epilepsy	rs12762034	C	T	C	T	0.024	-0.00110021	0.07583	0.0783	0.0032	0.0134171	7.29962e-14	0.9345	56.25
BMI	Epilepsy	rs12776880	T	A	T	A	-0.0128	-0.0105982	0.3172	0.286	0.0019	0.0079806	2.99985e-11	0.1842	45.385
BMI	Epilepsy	rs1277723	A	G	A	G	0.0113	-0.00212189	0.7756	0.7779	0.002	0.00869626	1e-08	0.8071	31.9225
BMI	Epilepsy	rs12779328	T	C	T	C	0.0105	0.000165153	0.2833	0.2824	0.0019	0.00825764	4.49997e-08	0.9838	30.5402
BMI	Epilepsy	rs1285997	G	C	G	C	0.0142	-0.00741782	0.7153	0.7237	0.0019	0.00805409	1.20005e-13	0.3571	55.856
BMI	Epilepsy	rs12868881	A	T	A	T	0.0128	-0.00190869	0.42	0.4168	0.0017	0.0073411	1.69981e-13	0.7949	56.692
BMI	Epilepsy	rs12885454	A	C	A	C	-0.0185	-0.00469553	0.3431	0.3493	0.0017	0.00757344	2.39994e-27	0.5352	118.426
BMI	Epilepsy	rs12888545	G	A	G	A	0.0136	0.00448492	0.2519	0.2405	0.002	0.00864146	9.09913e-12	0.6035	46.24
BMI	Epilepsy	rs12888955	A	G	A	G	-0.0178	0.000565906	0.6513	0.6466	0.0018	0.00754542	1.39991e-22	0.9401	97.7901
BMI	Epilepsy	rs12904761	C	T	C	T	-0.0118	-0.00287535	0.7768	0.7783	0.0021	0.00901363	3.09999e-08	0.75	31.5737
BMI	Epilepsy	rs12922346	C	G	C	G	0.0136	-0.00159553	0.2657	0.2613	0.002	0.00853222	1e-11	0.852	46.24
BMI	Epilepsy	rs12939549	G	A	G	A	-0.018	0.00378708	0.4335	0.4262	0.0016	0.00728285	2.70023e-28	0.6028	126.562
BMI	Epilepsy	rs12953970	A	G	A	G	0.0125	0.0211319	0.1833	0.1808	0.0023	0.00942125	3.89996e-08	0.0249	29.5369
BMI	Epilepsy	rs12989476	T	C	T	C	0.013	-0.0223912	0.3521	0.3291	0.0018	0.00766297	5.00035e-13	0.00347896	52.1605
BMI	Epilepsy	rs13012099	A	G	A	G	-0.014	0.00978459	0.3406	0.3185	0.0018	0.00777171	1.20005e-14	0.2081	60.4938
BMI	Epilepsy	rs13021737	G	A	G	A	0.0574	0.00129304	0.8319	0.8326	0.0021	0.00964953	7.49894e-157	0.8934	747.111
BMI	Epilepsy	rs13034320	C	G	C	G	0.0114	0.00664005	0.2589	0.2591	0.0021	0.0082897	3.09999e-08	0.4234	29.4694
BMI	Epilepsy	rs13047416	G	C	G	C	-0.0154	0.00475094	0.3769	0.3833	0.0018	0.00775031	2.19989e-17	0.54	73.1975
BMI	Epilepsy	rs13063194	C	T	C	T	0.0144	0.00283917	0.2062	0.2045	0.0021	0.00930875	1.10002e-11	0.760001	47.0204
BMI	Epilepsy	rs13072095	T	C	T	C	0.0095	-0.00488529	0.6656	0.68	0.0017	0.00771767	2.99999e-08	0.527	31.2284
BMI	Epilepsy	rs13105058	C	T	C	T	-0.0109	-0.0145303	0.6752	0.6719	0.0018	0.00767986	3.09999e-09	0.0584898	36.6698
BMI	Epilepsy	rs13110266	A	G	A	G	-0.0117	-0.0058642	0.4065	0.4103	0.0017	0.00733942	1.9002e-12	0.4243	47.3668
BMI	Epilepsy	rs13153166	C	A	C	A	-0.0232	-0.0332947	0.04525	0.0432	0.004	0.0186316	8.10009e-09	0.0739997	33.64
BMI	Epilepsy	rs13159555	G	A	G	A	0.0119	0.0019832	0.2137	0.207	0.0021	0.00913918	2.80001e-08	0.8279	32.1111
BMI	Epilepsy	rs13184896	T	G	T	G	-0.0133	0.00491575	0.4346	0.4308	0.0016	0.0072826	3.29989e-16	0.499401	69.0977
BMI	Epilepsy	rs13191362	G	A	G	A	-0.0236	-0.0113763	0.1198	0.1141	0.0025	0.0116085	5.90065e-21	0.3273	89.1136
BMI	Epilepsy	rs13201877	G	A	G	A	0.0152	-0.0165105	0.1399	0.124	0.0024	0.0110512	2.69998e-10	0.1352	40.1111
BMI	Epilepsy	rs1320903	A	G	A	G	0.0216	0.0112094	0.3174	0.3073	0.0018	0.00779515	9.20026e-32	0.1505	144
BMI	Epilepsy	rs13209872	C	G	C	G	-0.0152	-0.00256069	0.3403	0.3388	0.0018	0.00802725	1.39991e-16	0.75	71.3086
BMI	Epilepsy	rs13209968	C	G	C	G	0.0114	-0.00974623	0.5177	0.517	0.0017	0.00720342	3.10027e-11	0.176	44.9689
BMI	Epilepsy	rs1321432	C	A	C	A	0.0201	-0.0120709	0.6321	0.6433	0.0018	0.00752552	3.50026e-29	0.1087	124.694
BMI	Epilepsy	rs13227658	T	C	T	C	-0.0157	0.00608101	0.5534	0.5432	0.0017	0.007434	1.69981e-19	0.4135	85.2907
BMI	Epilepsy	rs13240600	G	A	G	A	-0.0204	-0.00299549	0.1552	0.178	0.0024	0.00953977	3.50026e-17	0.753199	72.25
BMI	Epilepsy	rs13250058	T	G	T	G	0.0112	0.00774449	0.6771	0.6481	0.0018	0.00754089	2.90001e-10	0.3044	38.716
BMI	Epilepsy	rs13263601	C	A	C	A	0.0154	-0.00016831	0.3478	0.3342	0.0018	0.00765047	2.19989e-17	0.9823	73.1975
BMI	Epilepsy	rs13266989	G	C	G	C	-0.011	-0.00874858	0.4014	0.3986	0.0018	0.00760746	3.79997e-10	0.25	37.3457
BMI	Epilepsy	rs13267015	T	C	T	C	0.0105	0.0121112	0.2788	0.2797	0.0019	0.00801535	3.89996e-08	0.1308	30.5402
BMI	Epilepsy	rs13290794	A	G	A	G	-0.0141	-0.00237817	0.3582	0.3468	0.0018	0.00757378	1.9002e-15	0.753199	61.3611
BMI	Epilepsy	rs13292976	T	C	T	C	0.0131	-0.00297915	0.4458	0.4662	0.0017	0.00721345	3.10027e-14	0.6797	59.3806
BMI	Epilepsy	rs13298062	G	A	G	A	-0.0137	0.00343438	0.202	0.1951	0.0022	0.00930727	3.79997e-10	0.7123	38.7789
BMI	Epilepsy	rs1330052	G	C	G	C	0.0132	-0.0138837	0.3504	0.3505	0.0018	0.0075537	1.50003e-13	0.0659903	53.7778
BMI	Epilepsy	rs13329567	T	C	T	C	-0.0293	0.00872448	0.2308	0.2391	0.002	0.0084376	1e-50	0.3013	214.623
BMI	Epilepsy	rs1336486	G	T	G	T	0.0141	-0.013159	0.3205	0.3325	0.0018	0.00763725	1.80011e-14	0.0848692	61.3611
BMI	Epilepsy	rs13380104	T	C	T	C	-0.0136	0.00977239	0.4179	0.4102	0.0017	0.00751722	7.70016e-15	0.1936	64
BMI	Epilepsy	rs13417156	C	T	C	T	0.0144	-0.00605647	0.4361	0.4341	0.0017	0.00735008	2.60016e-17	0.4101	71.7509
BMI	Epilepsy	rs13425435	A	C	A	C	0.012	-0.00152283	0.6674	0.6358	0.0018	0.00750162	2.70023e-11	0.8392	44.4444
BMI	Epilepsy	rs13432055	C	T	C	T	0.0117	-0.00503168	0.2859	0.2728	0.0018	0.00824866	8.9002e-11	0.542099	42.25
BMI	Epilepsy	rs1345942	C	T	C	T	0.0104	-0.000843981	0.3718	0.3857	0.0018	0.00740335	5.19996e-09	0.909	33.3827
BMI	Epilepsy	rs1358980	T	C	T	C	-0.0125	-0.0120239	0.4777	0.4827	0.0017	0.00734059	1.10002e-13	0.1014	54.0657
BMI	Epilepsy	rs1361739	G	A	G	A	0.0176	0.0119402	0.6736	0.6788	0.0018	0.00770835	6.90081e-22	0.1214	95.6049
BMI	Epilepsy	rs1363695	T	C	T	C	-0.013	0.00812512	0.2322	0.2257	0.0021	0.00862539	3.29997e-10	0.3463	38.322
BMI	Epilepsy	rs1365466	T	C	T	C	-0.0137	0.00373956	0.7406	0.7377	0.0019	0.00818285	3.29989e-13	0.6479	51.9917
BMI	Epilepsy	rs1371108	A	C	A	C	0.0119	-0.00146895	0.3247	0.3092	0.0018	0.00785533	8.99912e-11	0.8518	43.7068
BMI	Epilepsy	rs138289	T	A	T	A	-0.0103	0.00271573	0.4829	0.473	0.0017	0.00758584	3.29997e-09	0.719999	36.7093
BMI	Epilepsy	rs1394879	C	G	C	G	0.0101	-0.000816485	0.417	0.4018	0.0017	0.00735572	6.19998e-09	0.9118	35.2976
BMI	Epilepsy	rs1399471	G	C	G	C	0.0131	0.000699502	0.7392	0.708	0.002	0.00794888	2.70023e-11	0.9299	42.9025
BMI	Epilepsy	rs1402025	C	T	C	T	0.0121	0.0140654	0.2267	0.2292	0.0021	0.00857125	3.59998e-09	0.1008	33.1995
BMI	Epilepsy	rs1409818	T	C	T	C	0.0201	0.0213688	0.1156	0.106	0.0029	0.0116961	2.49977e-12	0.0676503	48.0392
BMI	Epilepsy	rs1421334	C	A	C	A	-0.0125	-0.0041867	0.5431	0.5463	0.0018	0.00757089	1e-12	0.58	48.2253
BMI	Epilepsy	rs1430387	C	T	C	T	-0.0114	-0.00350633	0.4295	0.4439	0.0017	0.00724448	5.79963e-11	0.6282	44.9689
BMI	Epilepsy	rs1431659	G	A	G	A	-0.0196	0.0148762	0.7344	0.7274	0.0019	0.00808488	6.00067e-24	0.0657597	106.416
BMI	Epilepsy	rs1436344	C	G	C	G	0.0141	0.00548334	0.5922	0.5805	0.0017	0.00737008	4.10015e-16	0.4567	68.7924
BMI	Epilepsy	rs1445305	A	G	A	G	-0.0161	0.0147803	0.1045	0.1025	0.0029	0.0118908	2e-08	0.2137	30.8216
BMI	Epilepsy	rs1452075	T	C	T	C	0.0141	0.010852	0.7277	0.7255	0.0018	0.00806844	1.29987e-14	0.1786	61.3611
BMI	Epilepsy	rs1454148	T	C	T	C	0.0106	-0.00118613	0.2668	0.2637	0.0019	0.008237	4.60002e-08	0.8851	31.1247
BMI	Epilepsy	rs1454687	G	C	G	C	-0.0202	0.00266437	0.5227	0.5213	0.0017	0.00720101	5.19996e-32	0.7116	141.19
BMI	Epilepsy	rs1465900	C	A	C	A	-0.0125	0.000651929	0.2188	0.228	0.002	0.00857801	4.79999e-10	0.9394	39.0625
BMI	Epilepsy	rs1467693	T	A	T	A	-0.0114	-0.00703591	0.7084	0.6966	0.0019	0.00792333	1.2e-09	0.3746	36
BMI	Epilepsy	rs1476322	A	G	A	G	0.0101	0.00014493	0.569	0.558	0.0017	0.00724652	5e-09	0.9838	35.2976
BMI	Epilepsy	rs1477199	G	A	G	A	0.0228	0.0223824	0.1451	0.1366	0.0024	0.0107042	9.3994e-22	0.0364998	90.25
BMI	Epilepsy	rs1485038	T	C	T	C	0.0143	0.0218199	0.7965	0.8101	0.0022	0.00925355	7.39946e-11	0.01837	42.25
BMI	Epilepsy	rs1496742	A	G	A	G	0.0094	-0.0107334	0.5156	0.5074	0.0017	0.00729665	4.49997e-08	0.1412	30.5744
BMI	Epilepsy	rs1503526	C	T	C	T	0.014	0.0173888	0.4838	0.5036	0.0017	0.00725742	5.50047e-17	0.0165798	67.8201
BMI	Epilepsy	rs1511471	A	G	A	G	0.0113	0.000549511	0.3174	0.3017	0.0019	0.00785016	9.90011e-10	0.944	35.3712
BMI	Epilepsy	rs1512914	T	G	T	G	-0.0126	-0.0102408	0.6111	0.5995	0.0018	0.00738873	8.10028e-13	0.1659	49
BMI	Epilepsy	rs1521527	C	G	C	G	-0.0121	0.00198175	0.5324	0.5268	0.0017	0.00753518	3.10027e-12	0.792301	50.6609
BMI	Epilepsy	rs1522569	G	T	G	T	-0.0164	-0.0046121	0.1819	0.1804	0.0022	0.00958856	2.90001e-13	0.6306	55.5702
BMI	Epilepsy	rs1523768	A	G	A	G	-0.011	-0.00358248	0.6798	0.6937	0.0017	0.007822	2.59998e-10	0.647099	41.8685
BMI	Epilepsy	rs1524277	T	C	T	C	-0.0106	-0.00482083	0.519	0.5058	0.0018	0.00728222	2.19999e-09	0.5079	34.679
BMI	Epilepsy	rs1526665	C	T	C	T	0.0117	-0.00285212	0.5935	0.5855	0.0018	0.00731312	4.70002e-11	0.6965	42.25
BMI	Epilepsy	rs1528435	T	C	T	C	0.0164	-0.00338545	0.6331	0.6259	0.0017	0.00745694	9.09913e-23	0.6497	93.0657
BMI	Epilepsy	rs1544459	C	T	C	T	0.0103	0.000361967	0.4536	0.4513	0.0016	0.00723934	2.19999e-10	0.9603	41.4414
BMI	Epilepsy	rs1554790	G	C	G	C	0.0129	-0.0187792	0.4819	0.4876	0.0017	0.00730993	6.79986e-14	0.0102101	57.5813
BMI	Epilepsy	rs155510	T	G	T	G	0.0165	0.00526791	0.8088	0.8097	0.0021	0.00917755	1.69981e-14	0.5657	61.7347
BMI	Epilepsy	rs1579557	T	C	T	C	0.0213	-0.0118399	0.2998	0.2846	0.0019	0.00798912	1.10002e-29	0.1383	125.676
BMI	Epilepsy	rs1584121	G	A	G	A	0.0126	-0.00988235	0.8093	0.8152	0.0022	0.00937604	5.99998e-09	0.2919	32.8017
BMI	Epilepsy	rs159032	T	C	T	C	0.0129	0.00352638	0.2439	0.2279	0.002	0.00860093	1.89998e-10	0.6817	41.6025
BMI	Epilepsy	rs1596299	T	C	T	C	0.0102	0.0138097	0.6815	0.6872	0.0019	0.00776264	4.70002e-08	0.0752801	28.8199
BMI	Epilepsy	rs1608445	A	G	A	G	-0.0104	-0.00865791	0.435	0.444	0.0018	0.00732479	3.69999e-09	0.2373	33.3827
BMI	Epilepsy	rs1625427	C	T	C	T	-0.013	0.00102745	0.3496	0.3374	0.0018	0.00772517	1.39991e-12	0.894	52.1605
BMI	Epilepsy	rs1634350	A	C	A	C	0.012	0.0077101	0.4214	0.423	0.0018	0.00759615	7.59976e-12	0.31	44.4444
BMI	Epilepsy	rs1657930	A	G	A	G	-0.0123	-0.0103805	0.8028	0.7845	0.0022	0.00877471	1.6e-08	0.2366	31.2583
BMI	Epilepsy	rs1658820	T	G	T	G	0.0141	0.00690101	0.2468	0.257	0.0021	0.00833455	5.90065e-12	0.4077	45.0816
BMI	Epilepsy	rs1668633	T	C	T	C	0.01	-0.00142373	0.5738	0.55	0.0017	0.0073012	8.70001e-09	0.8453	34.6021
BMI	Epilepsy	rs16833232	T	C	T	C	-0.0109	0.000478851	0.3123	0.2976	0.0019	0.00798085	4.60002e-09	0.9523	32.9114
BMI	Epilepsy	rs16846136	A	C	A	C	0.0129	0.0180357	0.2677	0.2727	0.0019	0.00810593	3.19963e-11	0.0260501	46.097
BMI	Epilepsy	rs16851483	T	G	T	G	0.0369	-0.00785201	0.06928	0.0706	0.0035	0.0140465	3.19963e-26	0.576301	111.152
BMI	Epilepsy	rs16867703	G	T	G	T	0.0137	-0.00545985	0.3656	0.3537	0.0018	0.00754122	1.39991e-14	0.4688	57.929
BMI	Epilepsy	rs1689437	G	A	G	A	0.0251	0.00403072	0.06648	0.0608	0.0034	0.0156837	2.09991e-13	0.7975	54.4991
BMI	Epilepsy	rs16903285	C	T	C	T	0.0331	0.0154309	0.1407	0.1563	0.0026	0.00992977	7.59976e-38	0.1201	162.072
BMI	Epilepsy	rs16906845	A	G	A	G	-0.0225	0.00566353	0.06683	0.067	0.0038	0.0145592	2.19999e-09	0.6975	35.0589
BMI	Epilepsy	rs16907751	T	C	T	C	-0.0209	0.0176853	0.1047	0.1043	0.003	0.0122814	1.59993e-12	0.15	48.5344
BMI	Epilepsy	rs16932761	A	G	A	G	-0.014	-0.000918845	0.2542	0.2531	0.002	0.00827788	1.69981e-12	0.912	49
BMI	Epilepsy	rs16940823	A	C	A	C	-0.0146	-0.00991127	0.1905	0.1785	0.0023	0.0097648	8.99912e-11	0.31	40.2949
BMI	Epilepsy	rs16943356	A	G	A	G	-0.0198	-0.00879599	0.06782	0.0804	0.0033	0.013267	2.99999e-09	0.5076	36
BMI	Epilepsy	rs16965225	T	G	T	G	0.0216	0.00879444	0.06741	0.0625	0.0034	0.0149058	1.7e-10	0.5554	40.3599
BMI	Epilepsy	rs17001561	A	G	A	G	0.0151	0.0240066	0.1573	0.1487	0.0023	0.0101123	3.80014e-11	0.0175902	43.1021
BMI	Epilepsy	rs17014375	G	T	G	T	0.0172	0.0121929	0.1348	0.1329	0.0025	0.0106862	1.10002e-11	0.2537	47.3344
BMI	Epilepsy	rs17019087	C	T	C	T	0.0109	0.00545962	0.3603	0.3796	0.0018	0.00749947	7.79992e-10	0.4664	36.6698
BMI	Epilepsy	rs1704190	A	G	A	G	0.0098	-0.00362169	0.634	0.6459	0.0018	0.00752951	3.29997e-08	0.6304	29.642
BMI	Epilepsy	rs17056301	C	T	C	T	0.0118	-0.00954939	0.2636	0.259	0.002	0.00828221	2.39999e-09	0.2489	34.81
BMI	Epilepsy	rs17066842	A	G	A	G	-0.0676	0.0257436	0.04058	0.037	0.0042	0.0200808	6.00067e-57	0.2	259.057
BMI	Epilepsy	rs17069831	T	C	T	C	-0.0109	-0.00826034	0.2795	0.2883	0.0019	0.00798101	2.1e-08	0.3008	32.9114
BMI	Epilepsy	rs1707322	G	A	G	A	0.0128	-0.0143667	0.7063	0.7072	0.0018	0.00790249	4.90004e-13	0.0690796	50.5679
BMI	Epilepsy	rs17094222	C	T	C	T	0.0181	-0.00221206	0.2039	0.2039	0.002	0.00929439	2.19989e-19	0.8123	81.9025
BMI	Epilepsy	rs17100323	G	C	G	C	-0.01	0.00402997	0.5703	0.5764	0.0018	0.00769079	1.5e-08	0.6	30.8642
BMI	Epilepsy	rs17105272	T	C	T	C	0.011	-0.00493196	0.3186	0.3223	0.0019	0.00804561	3.2e-09	0.54	33.518
BMI	Epilepsy	rs17120344	A	G	A	G	0.0224	0.00981266	0.05923	0.0597	0.0037	0.0151899	1.5e-09	0.5184	36.6516
BMI	Epilepsy	rs17200912	T	C	T	C	-0.0145	-0.00626233	0.2309	0.2313	0.002	0.00857854	1.20005e-12	0.4653	52.5625
BMI	Epilepsy	rs17201143	T	C	T	C	-0.0103	-0.0012972	0.3124	0.3083	0.0019	0.00800739	2.59998e-08	0.871	29.3878
BMI	Epilepsy	rs17203016	G	A	G	A	0.015	-0.00349994	0.196	0.1904	0.002	0.00918619	2.09991e-13	0.7031	56.25
BMI	Epilepsy	rs17207196	T	C	T	C	-0.0221	-0.0185779	0.4118	0.4236	0.0018	0.00742817	2.09991e-35	0.01237	150.744
BMI	Epilepsy	rs17236194	C	T	C	T	0.0153	-0.00288992	0.1345	0.1468	0.0024	0.0102844	8.30042e-11	0.7791	40.6406
BMI	Epilepsy	rs17267020	G	T	G	T	0.012	8.43522e-05	0.342	0.3317	0.0018	0.00766838	2.49977e-11	0.9909	44.4444
BMI	Epilepsy	rs17272434	A	G	A	G	-0.0105	0.00517033	0.312	0.3065	0.0018	0.00800361	3.69999e-09	0.5185	34.0278
BMI	Epilepsy	rs1730859	A	G	A	G	-0.0118	-0.00522454	0.6584	0.6715	0.0017	0.00768314	1.10002e-11	0.4966	48.1799
BMI	Epilepsy	rs17309825	C	T	C	T	0.0312	-0.0436464	0.03982	0.0348	0.0042	0.0207051	6.79986e-14	0.0350002	55.1837
BMI	Epilepsy	rs17399237	C	T	C	T	-0.0129	-0.0080814	0.5497	0.5864	0.0017	0.00731349	6.70039e-14	0.269	57.5813
BMI	Epilepsy	rs17405819	C	T	C	T	-0.0215	-0.00246428	0.301	0.3023	0.0018	0.00784802	4.30031e-33	0.753401	142.67
BMI	Epilepsy	rs17424278	C	A	C	A	0.017	-0.00380333	0.1054	0.1016	0.0028	0.0121902	1.89998e-09	0.7548	36.8622
BMI	Epilepsy	rs17448885	G	C	G	C	-0.0105	-0.0149922	0.3463	0.3451	0.0018	0.0076569	7.29995e-09	0.0501799	34.0278
BMI	Epilepsy	rs17450772	C	T	C	T	0.0189	0.00519019	0.1125	0.1174	0.003	0.0112342	2.90001e-10	0.6441	39.69
BMI	Epilepsy	rs17513613	C	T	C	T	0.0186	-0.0155837	0.3236	0.3131	0.0018	0.00781138	3.59998e-26	0.0460204	106.778
BMI	Epilepsy	rs17531363	C	A	C	A	-0.0133	0.00184297	0.3033	0.3026	0.0019	0.00790976	1.99986e-12	0.8155	49
BMI	Epilepsy	rs17538472	T	C	T	C	0.0129	0.00266277	0.1908	0.1842	0.0022	0.00927795	4.20001e-09	0.774499	34.3822
BMI	Epilepsy	rs17551974	A	C	A	C	-0.0141	-0.00728525	0.1782	0.1836	0.0022	0.00929241	1.89998e-10	0.4332	41.0764
BMI	Epilepsy	rs17599948	G	A	G	A	-0.013	0.00466802	0.1669	0.1603	0.0022	0.010282	4.60002e-09	0.649999	34.9174
BMI	Epilepsy	rs17608150	T	C	T	C	0.0196	0.0116383	0.07536	0.073	0.0031	0.0142452	1.29999e-10	0.4139	39.975
BMI	Epilepsy	rs17681708	C	T	C	T	0.0106	-0.00223688	0.3123	0.3077	0.0018	0.00798885	7.19996e-09	0.7792	34.679
BMI	Epilepsy	rs17695092	G	T	G	T	-0.0106	-0.00354326	0.3084	0.2927	0.0018	0.00790906	3.40001e-09	0.654501	34.679
BMI	Epilepsy	rs17709991	C	T	C	T	0.011	-0.00240154	0.2681	0.2513	0.0018	0.00830981	2.39999e-09	0.772899	37.3457
BMI	Epilepsy	rs17720922	T	C	T	C	0.0131	-0.0113939	0.19	0.1877	0.0022	0.00928602	2.30001e-09	0.22	35.4566
BMI	Epilepsy	rs17724992	G	A	G	A	-0.0183	0.00506144	0.2596	0.2672	0.0019	0.00816361	1e-22	0.535499	92.7673
BMI	Epilepsy	rs17757975	C	T	C	T	-0.0143	0.00315698	0.1482	0.1423	0.0024	0.0105585	4.20001e-09	0.7651	35.5017
BMI	Epilepsy	rs17776719	G	A	G	A	0.0167	0.00241593	0.146	0.1489	0.0025	0.0101085	1.69981e-11	0.8114	44.6224
BMI	Epilepsy	rs17806379	T	C	T	C	-0.0258	0.00492556	0.1789	0.1715	0.0022	0.00954565	1.50003e-30	0.6061	137.529
BMI	Epilepsy	rs17820822	G	T	G	T	-0.0143	0.00365062	0.3554	0.349	0.0018	0.00775078	2.90001e-15	0.637699	63.1142
BMI	Epilepsy	rs1830074	C	T	C	T	0.0115	0.0115882	0.288	0.2984	0.0019	0.00824786	1.40001e-09	0.16	36.6343
BMI	Epilepsy	rs1840969	A	T	A	T	-0.0106	-0.000191208	0.591	0.5972	0.0018	0.00735414	1.89998e-09	0.979	34.679
BMI	Epilepsy	rs1852006	A	G	A	G	-0.0156	0.00508182	0.3519	0.361	0.0018	0.00752862	4.90004e-18	0.4998	75.1111
BMI	Epilepsy	rs1863652	A	G	A	G	-0.0115	-0.0126122	0.3449	0.3377	0.0018	0.00760227	1.40001e-10	0.0970309	40.8179
BMI	Epilepsy	rs1865341	T	C	T	C	0.0128	-0.00251699	0.758	0.7644	0.002	0.00847471	2.5e-10	0.766399	40.96
BMI	Epilepsy	rs1865989	T	A	T	A	0.01	0.00095891	0.63	0.6309	0.0018	0.00749148	2.90001e-08	0.8983	30.8642
BMI	Epilepsy	rs1884389	T	C	T	C	-0.0103	-0.00276666	0.4289	0.4478	0.0017	0.00729989	4e-09	0.7048	36.7093
BMI	Epilepsy	rs1891215	C	T	C	T	0.0117	-0.0255094	0.4574	0.4472	0.0017	0.00729256	1.29987e-11	0.000468695	47.3668
BMI	Epilepsy	rs1895957	G	T	G	T	0.0171	-0.000830985	0.7781	0.7812	0.0021	0.00893532	1.39991e-16	0.9255	66.3061
BMI	Epilepsy	rs1899689	T	C	T	C	0.0117	0.00977704	0.3986	0.3996	0.0016	0.00734012	1.50003e-12	0.183	53.4727
BMI	Epilepsy	rs1899898	C	T	C	T	-0.0113	-0.00560432	0.3201	0.3344	0.0018	0.00762493	6.80002e-10	0.4625	39.4105
BMI	Epilepsy	rs1903579	C	G	C	G	0.0111	0.00898172	0.5502	0.5662	0.0017	0.00726676	1.09999e-10	0.2164	42.6332
BMI	Epilepsy	rs1911746	C	T	C	T	-0.0117	0.00308218	0.7865	0.7889	0.0019	0.00885683	1.6e-09	0.7278	37.9197
BMI	Epilepsy	rs1912631	A	G	A	G	-0.0119	-0.00242721	0.4088	0.4031	0.0018	0.0076088	1.29987e-11	0.75	43.7068
BMI	Epilepsy	rs1927790	C	T	C	T	0.0148	-0.00989999	0.4109	0.4236	0.0016	0.00729012	1.80011e-19	0.1745	85.5625
BMI	Epilepsy	rs1928295	C	T	C	T	-0.0141	-0.000919699	0.4461	0.4407	0.0016	0.00724173	5.40008e-18	0.8988	77.6602
BMI	Epilepsy	rs1937683	T	C	T	C	0.0109	0.00184726	0.6699	0.6678	0.0018	0.00763331	3.2e-09	0.8089	36.6698
BMI	Epilepsy	rs1941213	C	A	C	A	-0.0117	0.00370571	0.2764	0.2949	0.002	0.00788449	3.2e-09	0.6383	34.2225
BMI	Epilepsy	rs1941697	A	G	A	G	0.0123	0.00302802	0.4538	0.4625	0.0017	0.00729643	1.20005e-12	0.677801	52.3495
BMI	Epilepsy	rs1956153	T	A	T	A	0.013	0.00318177	0.1787	0.2005	0.0022	0.00898805	6.80002e-09	0.723099	34.9174
BMI	Epilepsy	rs1964927	G	A	G	A	0.0124	0.00518801	0.6383	0.6473	0.0018	0.00755169	5.00035e-12	0.4919	47.4568
BMI	Epilepsy	rs1982441	T	G	T	G	0.0175	0.0291254	0.1381	0.1333	0.0026	0.0108677	7.00003e-12	0.00737106	45.3033
BMI	Epilepsy	rs1993709	G	A	G	A	0.0331	0.014933	0.8177	0.8283	0.0021	0.00956018	1.9002e-57	0.1183	248.438
BMI	Epilepsy	rs2009416	T	C	T	C	-0.0121	0.00474363	0.361	0.3763	0.0018	0.00744683	1.10002e-11	0.5243	45.1883
BMI	Epilepsy	rs2012502	A	C	A	C	0.0113	-0.0122085	0.3717	0.3615	0.0017	0.0078511	4.19952e-11	0.12	44.1834
BMI	Epilepsy	rs2023671	T	G	T	G	-0.0122	-0.0126851	0.7479	0.7485	0.002	0.00859421	5.80003e-10	0.14	37.21
BMI	Epilepsy	rs2029331	C	G	C	G	-0.014	0.00245575	0.2447	0.2465	0.002	0.00880197	1.99986e-12	0.780001	49
BMI	Epilepsy	rs2035831	C	G	C	G	-0.0108	0.00119153	0.339	0.3432	0.0018	0.0076873	5.49997e-09	0.8772	36
BMI	Epilepsy	rs2044469	G	A	G	A	0.0144	0.00248553	0.3561	0.3453	0.0018	0.00764778	2.29985e-15	0.7449	64
BMI	Epilepsy	rs2051559	C	T	C	T	0.0176	0.00386342	0.1308	0.1288	0.0026	0.0107616	5.00035e-12	0.719999	45.8225
BMI	Epilepsy	rs2063177	A	G	A	G	0.012	-0.00391666	0.3541	0.34	0.0018	0.00760516	1.59993e-11	0.606599	44.4444
BMI	Epilepsy	rs2065418	G	T	G	T	-0.0166	0.000974798	0.3623	0.3528	0.0018	0.00755657	3.59998e-20	0.8975	85.0494
BMI	Epilepsy	rs208015	C	T	C	T	-0.0356	-0.015676	0.9216	0.9213	0.0034	0.0134212	1.39991e-25	0.2428	109.633
BMI	Epilepsy	rs2100814	A	G	A	G	0.0113	0.00786812	0.4103	0.4085	0.0017	0.00731918	1.2e-10	0.2825	44.1834
BMI	Epilepsy	rs2119753	G	A	G	A	-0.0102	0.00868422	0.389	0.3758	0.0018	0.00745427	6.80002e-09	0.2439	32.1111
BMI	Epilepsy	rs2122042	T	G	T	G	0.0235	-0.0212897	0.2056	0.2068	0.002	0.00909429	2.29985e-31	0.01923	138.062
BMI	Epilepsy	rs2124499	C	G	C	G	-0.0123	-0.00516296	0.3718	0.3655	0.0017	0.00769442	3.40017e-13	0.5022	52.3495
BMI	Epilepsy	rs213533	C	A	C	A	0.0156	-0.00641573	0.143	0.1363	0.0025	0.0107646	4.79999e-10	0.5512	38.9376
BMI	Epilepsy	rs2143253	A	G	A	G	-0.0188	-0.00970105	0.1189	0.1397	0.0026	0.0103977	1.10002e-12	0.3507	52.284
BMI	Epilepsy	rs2143624	A	G	A	G	0.0098	-0.000500143	0.3682	0.3662	0.0017	0.00757792	4.79999e-09	0.9475	33.2318
BMI	Epilepsy	rs215634	G	A	G	A	-0.0152	-0.0047359	0.6212	0.5972	0.0018	0.00735389	2.60016e-17	0.5194	71.3086
BMI	Epilepsy	rs2160077	A	G	A	G	0.0093	-0.00857452	0.4294	0.4179	0.0016	0.00729747	1.6e-08	0.2401	33.7852
BMI	Epilepsy	rs2161097	T	C	T	C	0.0096	-0.00290006	0.4436	0.4293	0.0017	0.00728659	2.5e-08	0.690501	31.8893
BMI	Epilepsy	rs2162524	C	T	C	T	0.0155	-0.0120099	0.3321	0.3236	0.0018	0.00771346	4.10015e-17	0.1194	74.1512
BMI	Epilepsy	rs2163188	C	G	C	G	0.0131	-0.00777787	0.474	0.4724	0.0017	0.00722179	1.99986e-14	0.2816	59.3806
BMI	Epilepsy	rs2170382	T	C	T	C	0.0172	0.00613167	0.1203	0.1126	0.0027	0.0117017	2.39999e-10	0.600101	40.5816
BMI	Epilepsy	rs2172211	G	A	G	A	0.0101	-0.0135167	0.2608	0.2669	0.0018	0.00813767	3.50002e-08	0.0967409	31.4846
BMI	Epilepsy	rs2174307	C	G	C	G	0.0121	-0.000665459	0.4067	0.4195	0.0017	0.00731273	4.90004e-12	0.9278	50.6609
BMI	Epilepsy	rs217433	C	T	C	T	0.0117	0.00455622	0.2053	0.1925	0.0021	0.00939427	2e-08	0.6273	31.0408
BMI	Epilepsy	rs2174367	T	G	T	G	-0.0121	0.0118696	0.3136	0.317	0.0019	0.00773767	9.30037e-11	0.125	40.5568
BMI	Epilepsy	rs217671	G	A	G	A	0.0144	0.0106311	0.2719	0.2723	0.0019	0.00810914	1.29987e-13	0.1898	57.4404
BMI	Epilepsy	rs2185027	C	A	C	A	0.0135	0.000202519	0.2968	0.3088	0.0018	0.00778921	5.00035e-14	0.979	56.25
BMI	Epilepsy	rs2190788	T	G	T	G	0.0141	0.00531633	0.3106	0.3126	0.0019	0.00806727	2.90001e-14	0.51	55.072
BMI	Epilepsy	rs2198679	G	A	G	A	-0.0107	0.0042661	0.4676	0.4537	0.0017	0.00725527	5.60003e-10	0.5567	39.6159
BMI	Epilepsy	rs2228213	A	G	A	G	-0.0139	-0.0201309	0.3481	0.3396	0.0017	0.00759657	4.60045e-16	0.00805008	66.8547
BMI	Epilepsy	rs223051	T	C	T	C	0.0112	-0.00589573	0.6759	0.6784	0.0018	0.00797798	1.09999e-09	0.46	38.716
BMI	Epilepsy	rs2235564	T	C	T	C	0.0131	-0.0161735	0.3466	0.3388	0.0018	0.00759678	3.69999e-13	0.0332499	52.966
BMI	Epilepsy	rs2246012	C	T	C	T	0.0158	-0.0014632	0.1628	0.1714	0.0022	0.00956342	3.10027e-13	0.8782	51.5785
BMI	Epilepsy	rs2263049	G	A	G	A	-0.0137	-0.000380836	0.6324	0.6231	0.0018	0.00746738	1.99986e-14	0.9594	57.929
BMI	Epilepsy	rs2270778	T	C	T	C	-0.0097	-0.00334194	0.5839	0.6052	0.0017	0.00737735	4.30002e-09	0.6507	32.5571
BMI	Epilepsy	rs2274550	T	C	T	C	-0.014	-0.00443125	0.1402	0.1394	0.0025	0.010402	1.5e-08	0.6698	31.36
BMI	Epilepsy	rs2281819	A	T	A	T	-0.016	-0.00315508	0.2302	0.2299	0.002	0.0085736	5.10035e-15	0.713099	64
BMI	Epilepsy	rs2282231	T	C	T	C	0.0165	0.0329128	0.2249	0.2127	0.0021	0.00886661	4.79954e-15	0.000205698	61.7347
BMI	Epilepsy	rs2283093	T	C	T	C	0.0127	-0.00587522	0.2066	0.1991	0.0021	0.00901107	3.09999e-09	0.5144	36.5737
BMI	Epilepsy	rs2289379	T	C	T	C	-0.0135	0.0132131	0.398	0.395	0.0018	0.00742311	4.30031e-14	0.0750291	56.25
BMI	Epilepsy	rs2293605	T	C	T	C	-0.0167	-0.00496482	0.1307	0.1148	0.0027	0.0115461	3.59998e-10	0.6672	38.2565
BMI	Epilepsy	rs2307111	C	T	C	T	-0.0265	0.00585921	0.3962	0.4188	0.0016	0.00729665	1.59993e-58	0.4221	274.316
BMI	Epilepsy	rs2317299	C	T	C	T	-0.0106	-0.00177593	0.5597	0.5494	0.0017	0.00727839	1.29999e-09	0.8075	38.8789
BMI	Epilepsy	rs2322622	C	T	C	T	0.0094	-0.000251507	0.3701	0.4011	0.0017	0.00739727	2.69998e-08	0.9727	30.5744
BMI	Epilepsy	rs2357760	A	G	A	G	0.0145	-0.00486377	0.6754	0.6777	0.0017	0.00769583	6.79986e-17	0.5274	72.7509
BMI	Epilepsy	rs2362777	G	T	G	T	0.0102	-0.00930536	0.6386	0.6528	0.0018	0.0076336	1.29999e-08	0.2227	32.1111
BMI	Epilepsy	rs236527	C	G	C	G	-0.0107	0.00448351	0.6956	0.6817	0.0019	0.00786581	2.90001e-08	0.5686	31.7147
BMI	Epilepsy	rs2365389	T	C	T	C	-0.0174	-0.00178897	0.4143	0.4348	0.0017	0.00730193	1.29987e-25	0.8064	104.761
BMI	Epilepsy	rs2367112	G	T	G	T	-0.0119	-0.00606013	0.4919	0.5113	0.0016	0.00722304	2.29985e-13	0.4015	55.3164
BMI	Epilepsy	rs2371984	G	T	G	T	-0.0144	-0.0294117	0.8657	0.8681	0.0026	0.0107499	2.80001e-08	0.006223	30.6746
BMI	Epilepsy	rs2396625	A	T	A	T	-0.0162	-0.000271518	0.4338	0.4278	0.0018	0.00733834	3.59998e-20	0.9708	81
BMI	Epilepsy	rs2423668	C	T	C	T	-0.0105	0.00501019	0.5505	0.5571	0.0019	0.00729285	2.80001e-08	0.4921	30.5402
BMI	Epilepsy	rs2425840	C	A	C	A	0.0119	0.0071966	0.4059	0.3914	0.0018	0.00740391	1.59993e-11	0.3311	43.7068
BMI	Epilepsy	rs243387	G	A	G	A	0.0101	0.0130301	0.5422	0.5507	0.0017	0.00732853	4.39997e-09	0.0753408	35.2976
BMI	Epilepsy	rs2440452	G	T	G	T	-0.0142	-0.0124047	0.8661	0.8477	0.0026	0.0100524	4.30002e-08	0.2173	29.8284
BMI	Epilepsy	rs2448241	A	G	A	G	-0.0176	0.0071546	0.09711	0.0983	0.003	0.0126406	3.2e-09	0.5713	34.4178
BMI	Epilepsy	rs2450444	A	G	A	G	-0.0107	0.0294505	0.349	0.3395	0.0017	0.00770551	3.69999e-10	0.000132099	39.6159
BMI	Epilepsy	rs2467210	A	G	A	G	-0.0145	-0.00180688	0.2271	0.2217	0.002	0.00868691	7.89951e-13	0.8356	52.5625
BMI	Epilepsy	rs2467594	G	A	G	A	0.0122	0.0178936	0.6365	0.625	0.0018	0.00743708	6.4998e-12	0.0161202	45.9383
BMI	Epilepsy	rs2470520	T	C	T	C	-0.0109	0.00967493	0.6034	0.5824	0.0017	0.00730735	5e-10	0.1856	41.1107
BMI	Epilepsy	rs2477017	A	G	A	G	0.0104	-0.00477257	0.3813	0.3881	0.0018	0.00738788	5.39995e-09	0.518601	33.3827
BMI	Epilepsy	rs2478879	A	G	A	G	0.0159	-0.00158623	0.6054	0.5893	0.0018	0.0073098	3.80014e-19	0.8279	78.0278
BMI	Epilepsy	rs2479958	G	A	G	A	-0.0154	0.0110526	0.5075	0.4979	0.0018	0.00734391	1.50003e-17	0.1324	73.1975
BMI	Epilepsy	rs248139	A	G	A	G	0.0133	0.000231568	0.1933	0.2046	0.0022	0.00926273	1.2e-09	0.98	36.5475
BMI	Epilepsy	rs2481665	C	T	C	T	-0.0161	-0.00610903	0.4408	0.4084	0.0016	0.00734259	7.19946e-23	0.4054	101.254
BMI	Epilepsy	rs2489676	G	T	G	T	0.01	0.014289	0.5493	0.5633	0.0017	0.00733897	8.79995e-09	0.0515905	34.6021
BMI	Epilepsy	rs249292	T	C	T	C	0.012	0.00187934	0.6895	0.6736	0.0019	0.00767077	1.89998e-10	0.8065	39.8892
BMI	Epilepsy	rs252749	A	G	A	G	-0.0115	0.00788688	0.2422	0.2329	0.002	0.00850796	8.19993e-09	0.3537	33.0625
BMI	Epilepsy	rs252819	T	C	T	C	0.0132	0.00210563	0.8145	0.8021	0.0022	0.00903704	4e-09	0.8157	36
BMI	Epilepsy	rs254800	G	T	G	T	-0.0098	0.010552	0.4792	0.4965	0.0017	0.00721753	1.79999e-08	0.1439	33.2318
BMI	Epilepsy	rs2600226	T	C	T	C	-0.0116	-0.0283349	0.6697	0.6525	0.0019	0.00755798	3.69999e-10	0.000177501	37.2742
BMI	Epilepsy	rs2605603	A	G	A	G	-0.0103	-0.00221992	0.4887	0.5101	0.0016	0.00720752	2.5e-10	0.7579	41.4414
BMI	Epilepsy	rs2616192	T	G	T	G	0.0125	0.00945305	0.6775	0.6793	0.0019	0.00796382	2.09991e-11	0.2352	43.2825
BMI	Epilepsy	rs2619976	T	C	T	C	0.0104	0.0122731	0.4132	0.4018	0.0018	0.00745177	6.29999e-09	0.0995199	33.3827
BMI	Epilepsy	rs263041	G	A	G	A	-0.0124	-0.0152201	0.6331	0.6543	0.0018	0.00761007	2.19989e-12	0.0454601	47.4568
BMI	Epilepsy	rs2682406	A	T	A	T	-0.0132	0.00500368	0.4174	0.4324	0.0018	0.00726223	8.9002e-14	0.4911	53.7778
BMI	Epilepsy	rs2694047	G	A	G	A	0.0188	0.00753051	0.747	0.7532	0.002	0.00836723	3.90032e-21	0.3681	88.36
BMI	Epilepsy	rs2717926	T	C	T	C	0.0097	-0.00577655	0.6624	0.6826	0.0017	0.00773299	2.59998e-08	0.4548	32.5571
BMI	Epilepsy	rs2718786	G	A	G	A	-0.0112	-0.0114911	0.6192	0.6063	0.0018	0.00758487	2.69998e-10	0.1296	38.716
BMI	Epilepsy	rs2731277	T	C	T	C	-0.0135	-0.00954902	0.7464	0.7403	0.002	0.00823191	8.80035e-12	0.2462	45.5625
BMI	Epilepsy	rs2732275	A	G	A	G	0.0104	-0.00371	0.616	0.6099	0.0018	0.0074498	3.79997e-09	0.6188	33.3827
BMI	Epilepsy	rs2733287	C	A	C	A	0.0157	0.00470656	0.4829	0.4897	0.0017	0.0072076	6.79986e-20	0.514	85.2907
BMI	Epilepsy	rs273504	G	A	G	A	0.0153	0.00898077	0.4266	0.4352	0.0018	0.00764321	4.40048e-18	0.24	72.25
BMI	Epilepsy	rs273697	A	G	A	G	-0.0098	-0.0117177	0.4779	0.4745	0.0017	0.00727356	1.5e-08	0.1072	33.2318
BMI	Epilepsy	rs2744974	T	C	T	C	0.0249	0.00715363	0.338	0.346	0.0018	0.00756998	1.39991e-45	0.3448	191.361
BMI	Epilepsy	rs2809395	A	T	A	T	0.0135	-0.00491048	0.8205	0.8031	0.0022	0.00912729	2.19999e-09	0.5904	37.655
BMI	Epilepsy	rs2815324	C	T	C	T	0.0129	0.0182493	0.2165	0.2026	0.002	0.00896331	1e-10	0.0417196	41.6025
BMI	Epilepsy	rs2820311	G	A	G	A	0.0235	0.0138884	0.3369	0.3123	0.0018	0.00776759	4.10015e-38	0.0737497	170.448
BMI	Epilepsy	rs2832283	A	G	A	G	0.0115	0.0115174	0.2208	0.2095	0.002	0.00898395	5.80003e-09	0.1999	33.0625
BMI	Epilepsy	rs2836961	C	A	C	A	0.0102	-0.0202288	0.3835	0.379	0.0017	0.00742071	1.09999e-09	0.00641195	36
BMI	Epilepsy	rs2837398	C	A	C	A	0.0114	0.0204391	0.4042	0.4091	0.0018	0.00732322	1.09999e-10	0.00526199	40.1111
BMI	Epilepsy	rs284227	T	C	T	C	-0.0147	0.0198289	0.7448	0.7609	0.0019	0.00843424	3.50026e-15	0.0187098	59.8587
BMI	Epilepsy	rs2850969	C	T	C	T	0.0165	0.00101557	0.1427	0.1623	0.0024	0.00976514	1.29987e-11	0.9172	47.2656
BMI	Epilepsy	rs2866816	C	T	C	T	-0.0129	-0.00309749	0.2607	0.2819	0.002	0.00808745	5.60015e-11	0.701601	41.6025
BMI	Epilepsy	rs2874800	A	G	A	G	-0.0118	-0.0143121	0.3213	0.3161	0.0019	0.00809506	2.59998e-10	0.0769999	38.5706
BMI	Epilepsy	rs2875762	C	G	C	G	0.0139	-0.000338246	0.2473	0.2353	0.002	0.00890122	1.20005e-11	0.97	48.3025
BMI	Epilepsy	rs2890652	C	T	C	T	0.017	0.0284243	0.1759	0.1638	0.0023	0.0100795	2.49977e-13	0.00479999	54.6314
BMI	Epilepsy	rs2907948	A	G	A	G	-0.0141	0.0223589	0.2427	0.2261	0.0019	0.00862279	1.29987e-13	0.00952708	55.072
BMI	Epilepsy	rs2923774	G	A	G	A	-0.0105	-0.00252058	0.3411	0.3308	0.0018	0.00766134	7.69999e-09	0.7424	34.0278
BMI	Epilepsy	rs294704	T	G	T	G	-0.0113	-0.000817094	0.7239	0.7354	0.0019	0.00817094	4e-09	0.9203	35.3712
BMI	Epilepsy	rs2959592	C	T	C	T	-0.0118	0.000235196	0.1955	0.1956	0.0021	0.00940786	2.30001e-08	0.98	31.5737
BMI	Epilepsy	rs2973564	G	A	G	A	-0.0111	-0.0193839	0.284	0.2749	0.0019	0.0080699	3.29997e-09	0.0163001	34.1302
BMI	Epilepsy	rs29941	G	A	G	A	0.0152	0.0162461	0.6865	0.659	0.0018	0.00758808	5.10035e-18	0.0322701	71.3086
BMI	Epilepsy	rs3007105	T	C	T	C	0.0142	0.0161064	0.4697	0.4352	0.0017	0.00727152	1.10002e-17	0.02678	69.7716
BMI	Epilepsy	rs326896	T	C	T	C	-0.0128	0.000530143	0.3925	0.3984	0.0018	0.00736309	2.80027e-13	0.9426	50.5679
BMI	Epilepsy	rs329122	A	G	A	G	-0.0125	-0.0160889	0.4226	0.4171	0.0017	0.00729657	4.30031e-14	0.0274701	54.0657
BMI	Epilepsy	rs331949	C	T	C	T	0.011	0.00581575	0.3734	0.3611	0.0017	0.00750419	1e-10	0.4382	41.8685
BMI	Epilepsy	rs33436	G	A	G	A	0.0125	0.00215549	0.6294	0.6124	0.0018	0.0074072	2.99985e-12	0.770801	48.2253
BMI	Epilepsy	rs340025	C	T	C	T	0.0124	0.0145117	0.5724	0.5908	0.0017	0.00733285	1e-13	0.04782	53.2042
BMI	Epilepsy	rs349088	A	C	A	C	-0.0128	-0.000444211	0.4976	0.4971	0.0017	0.00728215	1.80011e-13	0.9515	56.692
BMI	Epilepsy	rs355777	C	G	C	G	0.0153	0.0155478	0.4106	0.4159	0.0017	0.0074037	1.39991e-18	0.0356903	81
BMI	Epilepsy	rs3736485	G	A	G	A	-0.0134	-0.00350441	0.5443	0.5428	0.0016	0.00744037	2.49977e-16	0.638	70.1406
BMI	Epilepsy	rs3764835	A	G	A	G	-0.0141	0.023213	0.1528	0.1496	0.0024	0.0102441	3.09999e-09	0.0234202	34.5156
BMI	Epilepsy	rs3766430	C	T	C	T	0.0113	0.00129348	0.4409	0.4269	0.0016	0.00743381	3.90032e-12	0.8617	49.8789
BMI	Epilepsy	rs3769948	G	A	G	A	-0.0125	0.0111634	0.2466	0.2464	0.002	0.0083558	2.90001e-10	0.1816	39.0625
BMI	Epilepsy	rs3772882	A	C	A	C	0.0127	0.0106333	0.3661	0.3922	0.0018	0.00737399	6.59933e-13	0.1493	49.7809
BMI	Epilepsy	rs3781099	T	C	T	C	0.021	-0.00367134	0.08203	0.0934	0.0031	0.0123614	2.49977e-11	0.7668	45.8897
BMI	Epilepsy	rs3800229	T	G	T	G	0.0175	-0.0150308	0.7123	0.6962	0.0018	0.00782038	1.39991e-22	0.0546097	94.5216
BMI	Epilepsy	rs3807566	T	G	T	G	-0.0127	0.00251637	0.443	0.4328	0.0017	0.00729382	1.99986e-13	0.729699	55.8097
BMI	Epilepsy	rs3811514	C	T	C	T	-0.0121	-0.000898971	0.4877	0.501	0.0017	0.00719177	1.20005e-12	0.9009	50.6609
BMI	Epilepsy	rs3813680	G	A	G	A	-0.0144	-0.00823192	0.1562	0.1445	0.0024	0.0102899	1.6e-09	0.4235	36
BMI	Epilepsy	rs3826705	C	T	C	T	0.0157	0.0111452	0.1206	0.1167	0.0027	0.0112238	6.59994e-09	0.3208	33.8121
BMI	Epilepsy	rs3829849	T	C	T	C	0.0098	-0.01246	0.3589	0.3491	0.0017	0.00754697	5.89997e-09	0.0986597	33.2318
BMI	Epilepsy	rs3844598	G	A	G	A	0.0095	-0.00109574	0.521	0.5107	0.0017	0.00720879	3.79997e-08	0.8792	31.2284
BMI	Epilepsy	rs3845802	G	T	G	T	0.0115	-0.0141174	0.486	0.4764	0.0016	0.00722115	1.20005e-12	0.0505697	51.6602
BMI	Epilepsy	rs3851083	A	G	A	G	-0.0102	0.000856541	0.4325	0.4361	0.0016	0.00758001	4.09996e-10	0.91	40.6406
BMI	Epilepsy	rs3852012	A	G	A	G	-0.0131	-0.00708048	0.6876	0.7007	0.0018	0.00789351	1.39991e-13	0.3698	52.966
BMI	Epilepsy	rs3887080	A	G	A	G	0.0181	0.0133115	0.1214	0.1182	0.0026	0.0114262	5.10035e-12	0.244	48.463
BMI	Epilepsy	rs3902951	G	T	G	T	0.0134	-0.0217691	0.2455	0.2425	0.002	0.00876373	7.00003e-12	0.0129999	44.89
BMI	Epilepsy	rs3930349	A	C	A	C	-0.0144	0.00673194	0.2196	0.2286	0.0021	0.00858665	4.19952e-12	0.4329	47.0204
BMI	Epilepsy	rs40067	A	G	A	G	-0.0266	-0.00351994	0.1713	0.1801	0.0023	0.0093865	7.10068e-30	0.7074	133.754
BMI	Epilepsy	rs4012234	G	T	G	T	0.0141	-0.00397718	0.5924	0.6003	0.0018	0.00736515	9.8992e-16	0.5895	61.3611
BMI	Epilepsy	rs40245	T	A	T	A	-0.011	-0.0154883	0.6409	0.652	0.0018	0.00781451	1.89998e-09	0.0474898	37.3457
BMI	Epilepsy	rs4077093	G	T	G	T	-0.0128	0.0132658	0.783	0.7888	0.0022	0.00921238	5.1e-09	0.15	33.8512
BMI	Epilepsy	rs4082793	T	C	T	C	-0.0122	-0.0183987	0.421	0.4149	0.0018	0.00763747	3.59998e-12	0.016	45.9383
BMI	Epilepsy	rs4148155	G	A	G	A	-0.0188	0.00534385	0.1127	0.1186	0.0026	0.011133	5.00035e-13	0.630999	52.284
BMI	Epilepsy	rs4148233	T	C	T	C	0.0101	-0.00149545	0.3717	0.357	0.0017	0.00751482	3.2e-09	0.8423	35.2976
BMI	Epilepsy	rs420158	T	C	T	C	-0.0119	0.00314606	0.734	0.7421	0.0019	0.00825738	2.1e-10	0.7031	39.2271
BMI	Epilepsy	rs4237643	G	T	G	T	-0.0223	-0.00772974	0.6938	0.6915	0.0019	0.00780781	4.30031e-33	0.3223	137.753
BMI	Epilepsy	rs424539	G	C	G	C	0.011	0.00910929	0.3887	0.3953	0.0018	0.00739991	4.90004e-10	0.2184	37.3457
BMI	Epilepsy	rs427943	C	A	C	A	0.017	0.0124174	0.5669	0.5613	0.0017	0.00754855	7.29962e-23	0.1	100
BMI	Epilepsy	rs429343	G	A	G	A	-0.015	-0.00654748	0.5813	0.5592	0.0017	0.00728307	6.79986e-18	0.3689	77.8547
BMI	Epilepsy	rs4307239	G	A	G	A	0.0115	-0.0190038	0.4578	0.4632	0.0017	0.00756521	3.90032e-11	0.012	45.7612
BMI	Epilepsy	rs4372836	C	T	C	T	-0.0142	0.0125594	0.6966	0.6979	0.0018	0.00783495	7.29962e-16	0.109	62.2346
BMI	Epilepsy	rs4430672	C	T	C	T	-0.0127	-0.0172043	0.8004	0.7905	0.0022	0.00884083	3.89996e-09	0.0516404	33.3244
BMI	Epilepsy	rs4482463	A	C	A	C	-0.0331	-0.0138966	0.9213	0.9159	0.0033	0.0131972	2.80027e-23	0.2923	100.607
BMI	Epilepsy	rs4483850	T	A	T	A	-0.0162	0.00703474	0.491	0.4817	0.0017	0.00742844	5.19996e-21	0.3436	90.8097
BMI	Epilepsy	rs4518345	A	G	A	G	-0.0117	-0.000577639	0.2842	0.2688	0.0019	0.00813576	1e-09	0.9435	37.9197
BMI	Epilepsy	rs4521182	C	T	C	T	-0.0104	-0.0197471	0.69	0.6967	0.0019	0.00786739	3.69999e-08	0.0120601	29.9612
BMI	Epilepsy	rs4523610	C	T	C	T	0.0123	-0.000866405	0.229	0.2492	0.002	0.00833082	1.29999e-09	0.9169	37.8225
BMI	Epilepsy	rs4538727	G	A	G	A	0.0099	0.0122708	0.599	0.5913	0.0018	0.00767883	4.20001e-08	0.11	30.25
BMI	Epilepsy	rs4550409	T	G	T	G	-0.0137	0.000797116	0.1479	0.1429	0.0025	0.0106282	2.39999e-08	0.94	30.0304
BMI	Epilepsy	rs455527	C	T	C	T	-0.0199	-0.0647138	0.05589	0.0634	0.0035	0.0150708	1.09999e-08	1.75598e-05	32.3273
BMI	Epilepsy	rs4556997	A	C	A	C	0.0197	-0.000941839	0.1349	0.1409	0.0024	0.0103499	6.90081e-17	0.9279	67.3767
BMI	Epilepsy	rs4616635	G	C	G	C	0.0104	-0.00357614	0.2771	0.2821	0.0018	0.00839469	1.2e-08	0.67	33.3827
BMI	Epilepsy	rs4653017	T	C	T	C	0.0122	0.00893611	0.6818	0.6752	0.0018	0.00793616	4.49987e-11	0.2601	45.9383
BMI	Epilepsy	rs4670627	T	C	T	C	0.0105	-0.00245481	0.5629	0.5705	0.0017	0.00730598	2.59998e-10	0.736801	38.1488
BMI	Epilepsy	rs4671328	G	T	G	T	-0.0219	0.000496828	0.5533	0.5622	0.0017	0.0073063	2.19989e-36	0.946	165.955
BMI	Epilepsy	rs4673553	G	T	G	T	0.0142	0.00547894	0.4562	0.4683	0.0017	0.00728583	2.09991e-16	0.4523	69.7716
BMI	Epilepsy	rs4676084	A	G	A	G	0.0098	-0.00261977	0.4101	0.4185	0.0017	0.00759355	1.79999e-08	0.73	33.2318
BMI	Epilepsy	rs4677812	A	C	A	C	-0.0136	-0.00831233	0.2806	0.3057	0.0019	0.00789395	1.39991e-12	0.2921	51.2355
BMI	Epilepsy	rs4718966	T	C	T	C	0.0127	0.0102115	0.4183	0.4239	0.0018	0.00728351	4.60045e-13	0.1609	49.7809
BMI	Epilepsy	rs4722398	T	C	T	C	0.0158	0.0237824	0.1336	0.1245	0.0025	0.0111445	3.59998e-10	0.0328103	39.9424
BMI	Epilepsy	rs4722672	T	C	T	C	-0.0151	0.00375057	0.8151	0.8106	0.0021	0.00947113	1.80011e-12	0.6925	51.7029
BMI	Epilepsy	rs472611	G	A	G	A	0.0101	-0.0186567	0.3384	0.3426	0.0018	0.0077801	3.79997e-08	0.0164699	31.4846
BMI	Epilepsy	rs4740619	C	T	C	T	-0.0186	0.00648973	0.4521	0.4681	0.0016	0.00721081	2.29985e-30	0.368	135.141
BMI	Epilepsy	rs4745794	G	A	G	A	0.0114	0.0108652	0.5157	0.5039	0.0017	0.007447	7.19946e-11	0.1446	44.9689
BMI	Epilepsy	rs4757144	A	G	A	G	0.0169	-0.00907155	0.5878	0.5643	0.0018	0.00725724	5.60015e-22	0.2112	88.1512
BMI	Epilepsy	rs4759075	C	T	C	T	-0.0112	-0.00832043	0.4014	0.4018	0.0017	0.00740252	1.39991e-11	0.2609	43.4048
BMI	Epilepsy	rs4783241	C	G	C	G	-0.0108	0.000569838	0.4938	0.4825	0.0017	0.00730562	4e-10	0.938	40.3599
BMI	Epilepsy	rs4783830	A	G	A	G	-0.0105	-0.0022035	0.3074	0.317	0.0019	0.00781382	2.39999e-08	0.7778	30.5402
BMI	Epilepsy	rs4796243	G	A	G	A	0.0124	-0.00295247	0.6971	0.7023	0.0019	0.00793675	6.09958e-11	0.709999	42.5928
BMI	Epilepsy	rs4802778	G	A	G	A	0.0116	-0.00547818	0.4255	0.419	0.0018	0.00740295	8.4004e-11	0.4593	41.5309
BMI	Epilepsy	rs4807181	C	T	C	T	-0.0117	-0.0124292	0.3386	0.4059	0.0018	0.00763464	6.4998e-11	0.1035	42.25
BMI	Epilepsy	rs4813619	T	G	T	G	-0.0108	-0.010503	0.5101	0.535	0.0018	0.00725848	2.30001e-09	0.148	36
BMI	Epilepsy	rs4814512	A	C	A	C	0.0133	0.0171415	0.782	0.7912	0.0021	0.00886326	2.30001e-10	0.0530897	40.1111
BMI	Epilepsy	rs4820408	G	T	G	T	-0.0151	0.0150028	0.592	0.5831	0.0017	0.0073543	2.09991e-19	0.0413704	78.8962
BMI	Epilepsy	rs4834272	C	T	C	T	0.0115	-0.00447838	0.3318	0.3424	0.0017	0.00759048	3.29989e-11	0.5551	45.7612
BMI	Epilepsy	rs4856794	G	T	G	T	0.011	-0.00480508	0.3486	0.3581	0.0018	0.0075433	1.5e-09	0.5239	37.3457
BMI	Epilepsy	rs4858887	A	C	A	C	-0.0124	-0.01666	0.6811	0.688	0.0019	0.00777051	2.09991e-11	0.0320701	42.5928
BMI	Epilepsy	rs486359	C	G	C	G	0.0112	0.00194768	0.4853	0.4783	0.0017	0.00724046	1.59993e-11	0.788099	43.4048
BMI	Epilepsy	rs4864201	C	T	C	T	-0.0141	0.00752086	0.6469	0.6235	0.0017	0.0074464	1.50003e-16	0.3124	68.7924
BMI	Epilepsy	rs4865796	A	G	A	G	-0.0103	0.0196424	0.6908	0.6921	0.0018	0.00807664	5.19996e-09	0.015	32.7438
BMI	Epilepsy	rs4877217	G	A	G	A	0.0107	-0.025577	0.2781	0.2777	0.0019	0.00835303	4.49997e-08	0.00219999	31.7147
BMI	Epilepsy	rs4877313	T	A	T	A	-0.0129	-0.00510942	0.2183	0.2253	0.0021	0.00870429	4.09996e-10	0.557	37.7347
BMI	Epilepsy	rs4880341	T	C	T	C	-0.0118	0.00548291	0.5606	0.5764	0.0017	0.00731055	1.10002e-11	0.4535	48.1799
BMI	Epilepsy	rs4886869	G	A	G	A	0.01	0.00623821	0.6048	0.5908	0.0018	0.0073825	2.90001e-08	0.398	30.8642
BMI	Epilepsy	rs4889606	G	A	G	A	-0.0202	-0.0133553	0.3801	0.4102	0.0017	0.0074403	2.80027e-33	0.0726206	141.19
BMI	Epilepsy	rs4906908	G	T	G	T	0.0103	0.00322366	0.5253	0.5204	0.0017	0.00721176	2.5e-09	0.655101	36.7093
BMI	Epilepsy	rs4912637	A	G	A	G	-0.0103	-0.0139695	0.3461	0.3478	0.0018	0.00787457	1.5e-08	0.0759994	32.7438
BMI	Epilepsy	rs4916229	G	C	G	C	0.0183	0.0154545	0.09267	0.0949	0.0029	0.0122948	4.90004e-10	0.2087	39.8205
BMI	Epilepsy	rs491711	C	A	C	A	-0.0115	0.0123591	0.316	0.298	0.0019	0.00792252	1.09999e-09	0.1187	36.6343
BMI	Epilepsy	rs4929923	C	T	C	T	0.0181	0.0012731	0.6376	0.6335	0.0017	0.00776279	7.19946e-27	0.87	113.36
BMI	Epilepsy	rs4936175	C	T	C	T	0.0122	-0.000457686	0.4445	0.409	0.0017	0.00738203	1.39991e-12	0.9506	51.5017
BMI	Epilepsy	rs4953577	T	C	T	C	0.0099	0.00754569	0.5525	0.5695	0.0017	0.00729052	9.90011e-09	0.3005	33.9135
BMI	Epilepsy	rs4985155	G	A	G	A	-0.012	-0.00873411	0.3369	0.3403	0.0017	0.00763471	2.99985e-12	0.2526	49.827
BMI	Epilepsy	rs4989244	A	G	A	G	-0.0113	0.0138752	0.4112	0.3939	0.0017	0.00738437	7.50067e-11	0.0602907	44.1834
BMI	Epilepsy	rs506338	C	T	C	T	0.0134	0.00859465	0.7016	0.6723	0.0018	0.00767379	7.8001e-14	0.2628	55.4198
BMI	Epilepsy	rs535533	C	T	C	T	0.0104	0.0285178	0.406	0.4089	0.0018	0.00731978	3.40001e-09	9.794e-05	33.3827
BMI	Epilepsy	rs536445	T	C	T	C	0.014	0.00111262	0.5293	0.5276	0.0017	0.00731989	4.60045e-16	0.8795	67.8201
BMI	Epilepsy	rs538579	C	G	C	G	0.0137	0.00950462	0.3228	0.3119	0.0019	0.00777793	1.29987e-13	0.2219	51.9917
BMI	Epilepsy	rs559231	T	G	T	G	0.0135	-0.00309041	0.3956	0.3965	0.0018	0.00774539	2.39994e-14	0.69	56.25
BMI	Epilepsy	rs573455	G	A	G	A	0.0093	0.00476365	0.547	0.5424	0.0016	0.00758544	1.6e-08	0.53	33.7852
BMI	Epilepsy	rs577525	C	T	C	T	0.0166	0.0192016	0.5676	0.5379	0.0017	0.00729821	9.70063e-22	0.00851805	95.3495
BMI	Epilepsy	rs6011457	A	T	A	T	-0.0116	0.00640977	0.4975	0.4924	0.0017	0.00730042	2.70023e-11	0.38	46.5606
BMI	Epilepsy	rs6014523	C	T	C	T	-0.0149	-0.00364972	0.1968	0.1951	0.0022	0.00910154	1.39991e-11	0.6885	45.8698
BMI	Epilepsy	rs6023633	A	G	A	G	-0.0138	-0.00657934	0.763	0.7728	0.0021	0.00880768	5.10035e-11	0.4548	43.1837
BMI	Epilepsy	rs6047046	G	A	G	A	-0.0098	0.00100921	0.4861	0.5056	0.0017	0.00742069	1.79999e-08	0.8921	33.2318
BMI	Epilepsy	rs6056413	T	A	T	A	-0.0127	-0.0202806	0.8289	0.828	0.0022	0.0097691	1.09999e-08	0.0379201	33.3244
BMI	Epilepsy	rs610634	C	T	C	T	-0.0138	-0.00590967	0.1821	0.1898	0.0023	0.00919078	1e-09	0.5204	36
BMI	Epilepsy	rs6121381	T	A	T	A	0.0147	-0.00487676	0.1531	0.1586	0.0024	0.00985205	9.40005e-10	0.6204	37.5156
BMI	Epilepsy	rs6138482	T	C	T	C	0.0147	-0.00159865	0.1974	0.2049	0.002	0.00903192	5.79963e-13	0.8593	54.0225
BMI	Epilepsy	rs621042	A	C	A	C	-0.0107	-0.00360032	0.451	0.4453	0.0017	0.00725871	6.29999e-10	0.619599	39.6159
BMI	Epilepsy	rs6235	G	C	G	C	0.0175	0.0161405	0.2702	0.269	0.0019	0.00834567	1.50003e-19	0.0530799	84.8338
BMI	Epilepsy	rs6265	T	C	T	C	-0.0412	-0.0124872	0.1951	0.2026	0.0021	0.00894496	1e-86	0.1628	384.907
BMI	Epilepsy	rs6419734	C	T	C	T	-0.0174	0.0112461	0.8479	0.8551	0.0025	0.0105597	1.9002e-12	0.2871	48.4416
BMI	Epilepsy	rs6433243	C	T	C	T	-0.0102	-0.00963846	0.6535	0.6605	0.0018	0.00767393	1.2e-08	0.2093	32.1111
BMI	Epilepsy	rs6445538	C	T	C	T	0.0149	0.00486982	0.2354	0.2394	0.002	0.0084399	1.39991e-13	0.5641	55.5025
BMI	Epilepsy	rs6448587	C	A	C	A	-0.0167	-0.00178414	0.1891	0.1971	0.0023	0.00905657	2.29985e-13	0.8442	52.7202
BMI	Epilepsy	rs6449532	T	C	T	C	-0.0127	0.00498951	0.3545	0.3434	0.0018	0.00758284	1.20005e-12	0.5108	49.7809
BMI	Epilepsy	rs6471941	A	G	A	G	0.0156	0.00605832	0.1684	0.2021	0.0021	0.00896201	3.10027e-13	0.4991	55.1837
BMI	Epilepsy	rs6477694	T	C	T	C	-0.0123	-0.00550393	0.6441	0.6389	0.0017	0.00749855	3.80014e-13	0.462701	52.3495
BMI	Epilepsy	rs6482729	T	C	T	C	-0.0102	0.00812431	0.6615	0.6598	0.0019	0.00765722	3.59998e-08	0.2886	28.8199
BMI	Epilepsy	rs6497676	A	G	A	G	-0.0098	-0.000377201	0.6417	0.6341	0.0018	0.00754402	3.69999e-08	0.9597	29.642
BMI	Epilepsy	rs6504165	C	T	C	T	-0.0135	0.0119031	0.2626	0.2478	0.0019	0.00835894	4.00037e-13	0.1545	50.4848
BMI	Epilepsy	rs6512302	C	G	C	G	0.0142	-0.000778223	0.7511	0.7546	0.002	0.00884344	2.09991e-12	0.93	50.41
BMI	Epilepsy	rs653264	A	G	A	G	-0.0099	0.0120364	0.5306	0.5073	0.0017	0.00721604	9.29994e-09	0.0953498	33.9135
BMI	Epilepsy	rs6545714	A	G	A	G	-0.0191	0.00454134	0.6139	0.603	0.0017	0.00744483	9.09913e-31	0.5418	126.232
BMI	Epilepsy	rs6548834	A	G	A	G	0.0136	-0.00100762	0.3622	0.3499	0.0018	0.00757611	1.80011e-14	0.894	57.0864
BMI	Epilepsy	rs6561710	G	A	G	A	0.0105	-0.00458244	0.4169	0.4153	0.0018	0.00740297	2.59998e-09	0.5361	34.0278
BMI	Epilepsy	rs6561766	G	A	G	A	-0.0168	-0.0158326	0.881	0.8845	0.0028	0.0118065	1.2e-09	0.18	36
BMI	Epilepsy	rs6564360	G	A	G	A	0.0135	0.0121781	0.1905	0.1919	0.0022	0.0092328	1.2e-09	0.1872	37.655
BMI	Epilepsy	rs657452	G	A	G	A	-0.0188	-0.00380215	0.6216	0.5868	0.0017	0.00735426	7.19946e-29	0.6053	122.298
BMI	Epilepsy	rs6587552	G	A	G	A	-0.0173	-0.0081603	0.7591	0.7684	0.002	0.00858076	1.59993e-17	0.3416	74.8225
BMI	Epilepsy	rs6591407	A	C	A	C	-0.0118	0.0191954	0.1861	0.1827	0.0021	0.00930911	1.89998e-08	0.0392302	31.5737
BMI	Epilepsy	rs6594967	C	T	C	T	-0.0109	-0.00796389	0.3274	0.3458	0.0018	0.00757024	3.40001e-09	0.2929	36.6698
BMI	Epilepsy	rs6595205	G	C	G	C	-0.0114	-0.007853	0.5305	0.5385	0.0016	0.00728479	1.99986e-12	0.281	50.7656
BMI	Epilepsy	rs6597650	G	A	G	A	0.0122	0.0127495	0.4056	0.4008	0.0018	0.00761167	7.89951e-12	0.0940005	45.9383
BMI	Epilepsy	rs6606686	C	G	C	G	-0.0136	0.00201252	0.6903	0.6908	0.0018	0.0079862	7.59976e-15	0.8013	57.0864
BMI	Epilepsy	rs663129	A	G	A	G	0.0545	0.00686161	0.2301	0.2271	0.0019	0.0085985	1.59956e-178	0.425	822.784
BMI	Epilepsy	rs6661316	T	C	T	C	0.0106	0.00729557	0.5765	0.5696	0.0016	0.00728101	6.79986e-11	0.3163	43.8906
BMI	Epilepsy	rs6676084	T	C	T	C	-0.0122	-0.00018226	0.3091	0.2956	0.0018	0.00792433	4.90004e-12	0.982	45.9383
BMI	Epilepsy	rs6690764	A	G	A	G	-0.0154	-0.0102908	0.7916	0.8059	0.0022	0.00909888	6.29941e-12	0.258	49
BMI	Epilepsy	rs6691857	T	C	T	C	-0.0347	-0.0172536	0.03145	0.0317	0.0051	0.0210409	6.89922e-12	0.412	46.2933
BMI	Epilepsy	rs6692586	G	A	G	A	-0.0192	0.0149729	0.832	0.8315	0.0023	0.00985705	1.10002e-16	0.1287	69.6862
BMI	Epilepsy	rs6707445	A	G	A	G	0.0128	0.0161963	0.4543	0.4484	0.0017	0.00751918	2.09991e-13	0.0312702	56.692
BMI	Epilepsy	rs6710871	A	G	A	G	0.0179	0.0117799	0.1418	0.1381	0.0024	0.0104339	1e-13	0.2588	55.6267
BMI	Epilepsy	rs6712	C	G	C	G	0.0138	0.0101209	0.1368	0.1267	0.0025	0.0112956	4.39997e-08	0.37	30.4704
BMI	Epilepsy	rs6713781	C	G	C	G	-0.0123	0.00574493	0.4136	0.4084	0.0018	0.00760917	3.80014e-12	0.450001	46.6944
BMI	Epilepsy	rs6738445	C	T	C	T	0.0133	-0.00194632	0.7164	0.723	0.0018	0.00814359	1.9002e-13	0.8109	54.5957
BMI	Epilepsy	rs6759670	A	C	A	C	-0.0116	0.00990907	0.7248	0.7271	0.0019	0.00843325	1.89998e-09	0.24	37.2742
BMI	Epilepsy	rs6764533	A	G	A	G	0.0116	-0.00344767	0.359	0.3516	0.0018	0.00783562	1.40001e-10	0.66	41.5309
BMI	Epilepsy	rs6767619	C	G	C	G	0.0119	0.00735297	0.345	0.3482	0.0018	0.00762756	8.10028e-11	0.3351	43.7068
BMI	Epilepsy	rs6777784	T	G	T	G	0.0105	0.00903277	0.6221	0.6148	0.0018	0.00742216	4.70002e-09	0.2236	34.0278
BMI	Epilepsy	rs6781254	T	C	T	C	0.0112	-0.00325446	0.3034	0.2995	0.0018	0.00786102	4.90004e-10	0.6788	38.716
BMI	Epilepsy	rs6804181	T	A	T	A	-0.0153	0.0205623	0.1787	0.1701	0.0023	0.00993348	5.50047e-11	0.0384999	44.2514
BMI	Epilepsy	rs6804842	G	A	G	A	0.0156	-0.0060097	0.572	0.5733	0.0017	0.00729333	3.59998e-21	0.4098	84.2076
BMI	Epilepsy	rs6815910	A	T	A	T	-0.0128	-0.0151976	0.5435	0.5384	0.0017	0.00732767	1.39991e-13	0.0380697	56.692
BMI	Epilepsy	rs6819344	A	C	A	C	0.0103	0.0166627	0.4005	0.3949	0.0017	0.00763294	6.1e-10	0.0290001	36.7093
BMI	Epilepsy	rs6827083	G	A	G	A	0.0097	0.0161347	0.4309	0.4028	0.0016	0.00734062	4.79999e-09	0.0279203	36.7539
BMI	Epilepsy	rs6841761	T	G	T	G	-0.0131	-0.0103446	0.5252	0.5113	0.0016	0.00721384	6.4003e-16	0.1515	67.0352
BMI	Epilepsy	rs6849518	T	C	T	C	0.0173	0.00146163	0.1263	0.1236	0.0026	0.0112433	2.60016e-11	0.8969	44.2737
BMI	Epilepsy	rs6850639	T	C	T	C	0.0124	-8.22052e-05	0.2084	0.1968	0.0021	0.00913391	1.79999e-09	0.9929	34.8662
BMI	Epilepsy	rs6864049	G	A	G	A	0.0125	0.00190129	0.5394	0.5406	0.0017	0.00728462	6.70039e-14	0.7938	54.0657
BMI	Epilepsy	rs6879326	C	T	C	T	0.0098	-0.00450908	0.5047	0.5243	0.0017	0.00730808	1.29999e-08	0.537	33.2318
BMI	Epilepsy	rs6898812	T	G	T	G	-0.0104	0.0116332	0.4411	0.4508	0.0018	0.00733028	4.20001e-09	0.1124	33.3827
BMI	Epilepsy	rs6901756	C	T	C	T	-0.0146	-0.00563621	0.1221	0.1195	0.0025	0.0115733	2.90001e-09	0.626	34.1056
BMI	Epilepsy	rs6921533	C	T	C	T	-0.0118	-0.011307	0.7118	0.6814	0.0019	0.00774982	5.60003e-10	0.1446	38.5706
BMI	Epilepsy	rs6930066	C	T	C	T	-0.0104	0.0108799	0.6567	0.6728	0.0018	0.00767811	1.29999e-08	0.1566	33.3827
BMI	Epilepsy	rs6968554	G	A	G	A	0.01	-0.0125795	0.6398	0.62	0.0017	0.00751915	3.50002e-09	0.0942302	34.6021
BMI	Epilepsy	rs6985109	A	G	A	G	-0.0177	-0.0180073	0.5338	0.5115	0.0017	0.00719714	1.50003e-26	0.0123501	108.405
BMI	Epilepsy	rs7009017	C	G	C	G	0.0148	-0.00523527	0.1203	0.1241	0.0027	0.0112345	2.5e-08	0.6414	30.0466
BMI	Epilepsy	rs7024334	G	T	G	T	-0.0138	-0.0150517	0.7742	0.7626	0.002	0.00846077	3.10027e-12	0.0752108	47.61
BMI	Epilepsy	rs7025938	G	C	G	C	0.0166	0.0154748	0.3187	0.3658	0.0019	0.00747214	3.69999e-19	0.0383504	76.3324
BMI	Epilepsy	rs702820	C	T	C	T	0.017	9.16272e-05	0.1156	0.1178	0.0027	0.0114534	1.89998e-10	0.9934	39.6433
BMI	Epilepsy	rs7042372	G	A	G	A	-0.0122	0.0035939	0.3427	0.3605	0.0018	0.00753438	3.80014e-11	0.633299	45.9383
BMI	Epilepsy	rs7083450	T	C	T	C	0.0159	0.00737685	0.8388	0.8467	0.0023	0.00998221	1.69981e-12	0.46	47.7902
BMI	Epilepsy	rs709400	G	A	G	A	-0.015	0.000249171	0.3818	0.3575	0.0017	0.00755064	4.60045e-19	0.9737	77.8547
BMI	Epilepsy	rs7102454	C	T	C	T	0.0158	-0.00416752	0.3435	0.3371	0.0018	0.00768916	2.39994e-18	0.5881	77.0494
BMI	Epilepsy	rs7117238	A	G	A	G	-0.0131	0.001638	0.168	0.182	0.0022	0.0094138	2.5e-09	0.8622	35.4566
BMI	Epilepsy	rs7117842	C	T	C	T	0.0111	0.0128076	0.3792	0.3648	0.0017	0.00760097	6.29941e-11	0.091939	42.6332
BMI	Epilepsy	rs7123876	C	T	C	T	0.0119	-0.00178965	0.246	0.2424	0.0019	0.0084021	2.19999e-10	0.8312	39.2271
BMI	Epilepsy	rs7124681	A	C	A	C	0.0263	0.0177204	0.4133	0.4002	0.0016	0.00734675	3.19963e-58	0.0158701	270.191
BMI	Epilepsy	rs7133378	A	G	A	G	0.0125	-0.00503009	0.3269	0.3171	0.0018	0.00782285	9.3994e-13	0.5199	48.2253
BMI	Epilepsy	rs7134628	A	G	A	G	0.0172	-0.0108778	0.1027	0.0978	0.0028	0.0125176	1.2e-09	0.3846	37.7347
BMI	Epilepsy	rs7138803	A	G	A	G	0.03	-0.00651847	0.3772	0.3614	0.0017	0.00748389	2.29985e-71	0.3837	311.419
BMI	Epilepsy	rs7144011	T	G	T	G	0.0282	-0.0031216	0.2136	0.2146	0.002	0.00904812	5.19996e-47	0.73	198.81
BMI	Epilepsy	rs7147503	T	C	T	C	-0.0119	-0.00115797	0.3697	0.3816	0.0018	0.00751929	1.99986e-11	0.878	43.7068
BMI	Epilepsy	rs7164727	T	C	T	C	0.0182	0.010665	0.681	0.6498	0.0017	0.00755849	3.29989e-25	0.1583	114.616
BMI	Epilepsy	rs7172627	G	A	G	A	0.0117	0.00950287	0.4719	0.4968	0.0017	0.00721007	1.10002e-11	0.1876	47.3668
BMI	Epilepsy	rs7181498	C	T	C	T	-0.0163	0.0197271	0.6309	0.6407	0.0018	0.00751224	1e-19	0.00864809	82.0031
BMI	Epilepsy	rs7186893	T	G	T	G	-0.0141	-0.0135597	0.2686	0.2561	0.002	0.00825301	6.4998e-13	0.1005	49.7025
BMI	Epilepsy	rs7195386	C	T	C	T	-0.0133	0.00595142	0.4986	0.5111	0.0017	0.00721384	1.10002e-14	0.4094	61.2076
BMI	Epilepsy	rs7206395	A	G	A	G	0.0123	-0.00216786	0.1984	0.1951	0.0022	0.00910863	1.5e-08	0.8116	31.2583
BMI	Epilepsy	rs7206608	G	C	G	C	0.0132	-0.00967328	0.3146	0.3029	0.0019	0.00790947	1.29987e-12	0.2213	48.2659
BMI	Epilepsy	rs7217226	G	T	G	T	0.013	-0.000454049	0.3596	0.3519	0.0017	0.00756748	2.60016e-14	0.9521	58.4775
BMI	Epilepsy	rs7220138	G	C	G	C	0.0123	-0.00446768	0.304	0.3233	0.0019	0.00775639	2.69998e-10	0.5647	41.9086
BMI	Epilepsy	rs7235205	G	A	G	A	0.0141	-0.00832733	0.2657	0.2757	0.0019	0.00811631	4.40048e-14	0.3048	55.072
BMI	Epilepsy	rs7235563	G	C	G	C	-0.0098	-0.0195994	0.358	0.3482	0.0018	0.00755277	4.30002e-08	0.00946106	29.642
BMI	Epilepsy	rs7243357	G	T	G	T	-0.0194	0.0141874	0.1728	0.1803	0.0021	0.00940188	9.09913e-20	0.1313	85.3424
BMI	Epilepsy	rs7249143	T	G	T	G	0.0126	-0.0131396	0.3082	0.2994	0.0019	0.00822251	3.59998e-11	0.11	43.9778
BMI	Epilepsy	rs731834	C	A	C	A	-0.0107	0.00869751	0.4803	0.4886	0.0018	0.00719993	1.6e-09	0.2272	35.3364
BMI	Epilepsy	rs7323827	G	A	G	A	-0.0102	-0.00496241	0.325	0.3124	0.0018	0.00779028	3.29997e-08	0.5241	32.1111
BMI	Epilepsy	rs7332115	G	T	G	T	-0.0159	0.00198654	0.3734	0.3669	0.0017	0.0074682	3.59998e-21	0.7902	87.4775
BMI	Epilepsy	rs7334078	C	T	C	T	-0.0121	0.00994331	0.2882	0.2724	0.0019	0.00819053	2.19999e-10	0.2247	40.5568
BMI	Epilepsy	rs733594	T	C	T	C	0.0138	-0.00326301	0.718	0.7183	0.0018	0.00807677	5.90065e-14	0.686501	58.7778
BMI	Epilepsy	rs7372452	G	C	G	C	0.0102	-0.0150396	0.5987	0.6023	0.0018	0.0076073	5.30005e-09	0.0479999	32.1111
BMI	Epilepsy	rs740157	G	A	G	A	-0.0116	0.015161	0.5678	0.5632	0.0016	0.00725756	1.80011e-12	0.0367096	52.5625
BMI	Epilepsy	rs7475340	G	A	G	A	0.009	0.00343878	0.5154	0.5225	0.0016	0.00744324	4e-08	0.6443	31.6406
BMI	Epilepsy	rs7488867	T	C	T	C	-0.0204	-0.00610382	0.2639	0.2636	0.002	0.00818207	8.4004e-24	0.4554	104.04
BMI	Epilepsy	rs7512146	T	G	T	G	-0.0094	-0.0105013	0.5084	0.5053	0.0017	0.00747425	3.89996e-08	0.16	30.5744
BMI	Epilepsy	rs7519259	A	G	A	G	0.0125	0.00341221	0.5356	0.5032	0.0017	0.00719875	3.80014e-13	0.6356	54.0657
BMI	Epilepsy	rs7534091	G	A	G	A	0.0113	-0.00227131	0.2507	0.2609	0.0019	0.00819967	1e-09	0.7819	35.3712
BMI	Epilepsy	rs7535528	A	G	A	G	-0.0152	0.00571601	0.3741	0.3667	0.0018	0.00755087	1.39991e-16	0.4493	71.3086
BMI	Epilepsy	rs7536433	T	C	T	C	-0.0156	-0.0116204	0.2059	0.2037	0.002	0.00926665	9.79941e-15	0.21	60.84
BMI	Epilepsy	rs7550711	T	C	T	C	0.0649	-0.0270462	0.03058	0.0279	0.005	0.023018	3.19963e-38	0.24	168.48
BMI	Epilepsy	rs7551507	T	C	T	C	-0.0184	-0.00769663	0.5633	0.5333	0.0016	0.00722688	9.30037e-30	0.287	132.25
BMI	Epilepsy	rs755407	C	T	C	T	-0.0116	-0.00499602	0.7184	0.7266	0.0018	0.00816343	2.30001e-10	0.5405	41.5309
BMI	Epilepsy	rs7557796	C	T	C	T	-0.016	0.00182934	0.6524	0.6628	0.0018	0.00762225	2.29985e-19	0.81	79.0123
BMI	Epilepsy	rs7560871	A	G	A	G	0.0218	0.00379521	0.07332	0.0724	0.0034	0.0142143	9.60064e-11	0.7893	41.1107
BMI	Epilepsy	rs7567655	G	A	G	A	0.027	0.00253899	0.03105	0.0377	0.0045	0.0193816	1.29999e-09	0.8958	36
BMI	Epilepsy	rs7578575	A	T	A	T	0.013	-0.00794658	0.2974	0.2939	0.0019	0.00832974	1.9002e-11	0.34	46.8144
BMI	Epilepsy	rs7599312	A	G	A	G	-0.0186	0.0122428	0.2652	0.2577	0.0019	0.00823322	6.90081e-24	0.1371	95.8338
BMI	Epilepsy	rs7600699	G	C	G	C	0.0149	-0.0139685	0.1579	0.1451	0.0024	0.0105822	6.4e-10	0.1868	38.5434
BMI	Epilepsy	rs7601895	G	C	G	C	-0.0149	0.0174894	0.2957	0.2934	0.0019	0.00819559	1.69981e-15	0.0328799	61.4986
BMI	Epilepsy	rs7607351	C	T	C	T	-0.0119	0.00854574	0.4193	0.4022	0.0017	0.00736701	8.4004e-12	0.2462	49
BMI	Epilepsy	rs7607369	G	A	G	A	-0.0117	-0.00306391	0.5613	0.5738	0.0016	0.00732993	9.30037e-13	0.6757	53.4727
BMI	Epilepsy	rs7615297	G	C	G	C	-0.0149	-0.00526986	0.1465	0.1412	0.0024	0.0103331	5.69994e-10	0.6101	38.5434
BMI	Epilepsy	rs762147	G	A	G	A	0.0115	-0.00295351	0.7292	0.7412	0.0019	0.00822706	3.29997e-09	0.7198	36.6343
BMI	Epilepsy	rs7630080	G	A	G	A	-0.0168	0.0275005	0.07618	0.0749	0.0031	0.0141536	4.09996e-08	0.0519996	29.3694
BMI	Epilepsy	rs7630302	C	G	C	G	-0.0212	-0.022105	0.09974	0.0979	0.0029	0.0125454	5.60015e-13	0.0779992	53.4411
BMI	Epilepsy	rs7636868	A	G	A	G	-0.0112	-0.00360086	0.6918	0.7127	0.0019	0.00796651	2.59998e-09	0.651499	34.7479
BMI	Epilepsy	rs7640424	T	C	T	C	-0.0136	-0.0241947	0.2969	0.2985	0.0018	0.00817941	2.29985e-14	0.00309999	57.0864
BMI	Epilepsy	rs7652415	T	C	T	C	0.0156	-0.0286234	0.1417	0.1336	0.0026	0.0106963	9.69996e-10	0.00746002	36
BMI	Epilepsy	rs765875	T	C	T	C	-0.0121	0.0024276	0.4808	0.4892	0.0017	0.00720357	2.99985e-12	0.7362	50.6609
BMI	Epilepsy	rs7674623	T	C	T	C	0.0135	-0.0147671	0.1976	0.1852	0.0022	0.00939982	5.69994e-10	0.1162	37.655
BMI	Epilepsy	rs7683836	A	G	A	G	-0.0114	-0.00889737	0.5405	0.5448	0.0017	0.00757223	6.29941e-11	0.24	44.9689
BMI	Epilepsy	rs7685048	T	C	T	C	-0.0101	-0.00337209	0.4654	0.4693	0.0017	0.00723624	4.09996e-09	0.641201	35.2976
BMI	Epilepsy	rs7694732	G	A	G	A	-0.0099	0.00860515	0.4378	0.4289	0.0017	0.00728016	8.70001e-09	0.2372	33.9135
BMI	Epilepsy	rs769674	T	A	T	A	-0.0135	-0.0135336	0.3219	0.3203	0.0018	0.00805571	2.19989e-13	0.0929994	56.25
BMI	Epilepsy	rs7715256	T	G	T	G	-0.0166	-0.00250933	0.5781	0.5462	0.0016	0.00729457	2.19989e-24	0.7311	107.641
BMI	Epilepsy	rs7730004	T	C	T	C	0.0148	0.00761913	0.6693	0.6848	0.0018	0.00775089	9.09913e-16	0.3258	67.6049
BMI	Epilepsy	rs7730898	A	G	A	G	0.0168	0.0228109	0.729	0.7361	0.0018	0.00816426	4.49987e-20	0.00519804	87.1111
BMI	Epilepsy	rs774211	C	T	C	T	-0.0139	0.00447121	0.1569	0.1592	0.0022	0.00984848	4.60002e-10	0.6501	39.9194
BMI	Epilepsy	rs7748777	A	G	A	G	0.0105	-0.00944276	0.4587	0.4616	0.0016	0.00736565	1.6e-10	0.2	43.0664
BMI	Epilepsy	rs7760082	A	G	A	G	-0.0122	0.00439869	0.6646	0.635	0.0018	0.00749351	2.90001e-11	0.5571	45.9383
BMI	Epilepsy	rs7761673	A	T	A	T	-0.0126	-0.00101114	0.2058	0.2098	0.0021	0.00886968	1.89998e-09	0.9093	36
BMI	Epilepsy	rs7770443	A	C	A	C	0.0149	-0.00520669	0.1534	0.1482	0.0025	0.0104974	1.29999e-09	0.62	35.5216
BMI	Epilepsy	rs7780752	C	T	C	T	0.0139	-0.00709795	0.36	0.3518	0.0018	0.00769843	1e-14	0.3565	59.6327
BMI	Epilepsy	rs7784465	C	T	C	T	0.0164	-0.00296504	0.1393	0.1312	0.0025	0.0106656	1.09999e-10	0.7807	43.0336
BMI	Epilepsy	rs779206	A	G	A	G	-0.0127	-0.00248391	0.7336	0.7407	0.002	0.00850653	1.09999e-10	0.77	40.3225
BMI	Epilepsy	rs7801551	C	T	C	T	-0.0102	-0.00398008	0.3568	0.3443	0.0018	0.00759558	9.69996e-09	0.600101	32.1111
BMI	Epilepsy	rs7802342	G	T	G	T	0.0121	0.00153654	0.2896	0.287	0.0019	0.00812984	3.09999e-10	0.8502	40.5568
BMI	Epilepsy	rs7805441	T	C	T	C	0.0109	0.0167151	0.5092	0.5184	0.0017	0.00719549	3.40001e-10	0.0201999	41.1107
BMI	Epilepsy	rs7811342	C	T	C	T	-0.0197	0.0131678	0.1058	0.1268	0.0029	0.0108646	1.10002e-11	0.2255	46.1463
BMI	Epilepsy	rs7826312	C	T	C	T	0.0104	-0.00948287	0.5879	0.5682	0.0017	0.00728331	4.90004e-10	0.1928	37.4256
BMI	Epilepsy	rs7844647	C	T	C	T	-0.0123	0.00277134	0.2681	0.2775	0.0018	0.00803286	2.80027e-11	0.729899	46.6944
BMI	Epilepsy	rs784944	G	A	G	A	-0.0122	0.00519715	0.7489	0.7154	0.0019	0.00809525	3.89996e-10	0.521	41.2299
BMI	Epilepsy	rs7865157	T	C	T	C	0.0177	0.00639174	0.1068	0.0994	0.0028	0.0125328	3.69999e-10	0.61	39.9605
BMI	Epilepsy	rs7869771	C	A	C	A	-0.014	0.00759928	0.2647	0.2783	0.0019	0.00804156	4.90004e-13	0.3448	54.2936
BMI	Epilepsy	rs7871866	C	G	C	G	0.0187	0.00212815	0.1531	0.1492	0.0024	0.0105354	2.29985e-14	0.84	60.7101
BMI	Epilepsy	rs7874154	C	T	C	T	0.0127	0.00400373	0.4979	0.4722	0.0017	0.00725314	1.80011e-13	0.581	55.8097
BMI	Epilepsy	rs7899106	G	A	G	A	0.0331	0.0146234	0.04777	0.0471	0.0037	0.0173881	1e-18	0.4004	80.0299
BMI	Epilepsy	rs7925748	G	A	G	A	0.0122	0.0106663	0.4022	0.4037	0.0018	0.00736624	3.29989e-12	0.1476	45.9383
BMI	Epilepsy	rs7929418	C	T	C	T	-0.0113	-0.00343756	0.6134	0.6057	0.0018	0.00737674	1.7e-10	0.6413	39.4105
BMI	Epilepsy	rs7933205	G	A	G	A	0.0116	-0.00109244	0.7885	0.7685	0.0021	0.0085347	3.2e-08	0.8981	30.5125
BMI	Epilepsy	rs7947143	A	G	A	G	-0.018	0.0120222	0.1625	0.1571	0.0024	0.00990298	2.39994e-14	0.2249	56.25
BMI	Epilepsy	rs7950748	T	A	T	A	0.0118	0.0080698	0.2549	0.2508	0.002	0.00863081	4.79999e-09	0.35	34.81
BMI	Epilepsy	rs7970953	A	G	A	G	0.0135	0.00200571	0.29	0.3117	0.0018	0.00777407	9.79941e-14	0.7963	56.25
BMI	Epilepsy	rs7973955	A	G	A	G	-0.0126	-0.0041307	0.2847	0.2785	0.0019	0.00802077	3.69999e-11	0.6065	43.9778
BMI	Epilepsy	rs7987314	T	G	T	G	-0.0146	-0.00889543	0.8821	0.8877	0.0026	0.011782	1.40001e-08	0.450001	31.5325
BMI	Epilepsy	rs8016771	G	T	G	T	0.019	-0.0253766	0.08752	0.0834	0.0031	0.013441	1.09999e-09	0.0589997	37.565
BMI	Epilepsy	rs802460	T	C	T	C	0.0107	0.00787649	0.6555	0.6589	0.0018	0.00760279	2.80001e-09	0.3003	35.3364
BMI	Epilepsy	rs8036040	A	C	A	C	0.0109	0.0106171	0.4932	0.5112	0.0017	0.00723728	2.69998e-10	0.1423	41.1107
BMI	Epilepsy	rs8088123	A	C	A	C	-0.0262	-0.00072183	0.07694	0.0715	0.0033	0.0141535	3.69999e-15	0.9596	63.034
BMI	Epilepsy	rs8097672	T	A	T	A	0.02	0.00539753	0.1528	0.1463	0.0025	0.0105834	8.4004e-16	0.61	64
BMI	Epilepsy	rs8123881	G	A	G	A	0.0196	0.00197992	0.1299	0.1313	0.0024	0.0107604	4.40048e-16	0.8544	66.6944
BMI	Epilepsy	rs8181823	C	A	C	A	0.0127	-0.00221847	0.7614	0.7708	0.002	0.00856552	4.09996e-10	0.7958	40.3225
BMI	Epilepsy	rs8192675	C	T	C	T	0.0152	0.00542795	0.2888	0.298	0.0018	0.00786659	1.39991e-17	0.490399	71.3086
BMI	Epilepsy	rs820071	T	G	T	G	-0.0121	-0.00229175	0.3485	0.3568	0.0018	0.00753865	1.39991e-11	0.760901	45.1883
BMI	Epilepsy	rs823074	C	T	C	T	-0.0112	0.00862711	0.4116	0.4115	0.0017	0.00750837	1.6e-10	0.2506	43.4048
BMI	Epilepsy	rs845084	A	G	A	G	0.014	-0.00172582	0.2678	0.2716	0.002	0.00810242	1.29987e-12	0.8313	49
BMI	Epilepsy	rs849135	A	G	A	G	0.0109	-0.0113617	0.4914	0.4891	0.0016	0.00739695	1.99986e-11	0.1246	46.4102
BMI	Epilepsy	rs852056	C	T	C	T	-0.0128	0.0121639	0.7584	0.7286	0.002	0.00809307	1.79999e-10	0.1329	40.96
BMI	Epilepsy	rs879620	T	C	T	C	0.0231	-0.000193813	0.6179	0.6117	0.0018	0.00775253	5.30029e-38	0.98	164.694
BMI	Epilepsy	rs881301	C	T	C	T	0.0097	-0.0121658	0.4182	0.4085	0.0017	0.00731999	2.39999e-08	0.0965295	32.5571
BMI	Epilepsy	rs889398	T	C	T	C	-0.0196	-0.00861648	0.4247	0.4065	0.0016	0.00733317	1.29987e-32	0.2399	150.062
BMI	Epilepsy	rs901630	T	C	T	C	-0.0146	-0.00320274	0.3973	0.384	0.0017	0.00741375	1.9002e-18	0.665701	73.7578
BMI	Epilepsy	rs903959	A	T	A	T	0.0106	-0.00890419	0.3965	0.3812	0.0018	0.00755873	1.6e-09	0.2388	34.679
BMI	Epilepsy	rs925421	G	A	G	A	-0.0116	-0.0152336	0.7343	0.7174	0.002	0.00811161	5.80003e-09	0.0603101	33.64
BMI	Epilepsy	rs9294260	A	G	A	G	0.0147	0.00929841	0.4731	0.4688	0.0016	0.00723049	1.80011e-19	0.1984	84.4102
BMI	Epilepsy	rs9296723	C	T	C	T	0.0106	0.0011461	0.3616	0.3732	0.0018	0.00744219	4e-09	0.8777	34.679
BMI	Epilepsy	rs9299	T	C	T	C	0.0121	-0.00644519	0.6471	0.6413	0.0018	0.00752065	3.59998e-11	0.3912	45.1883
BMI	Epilepsy	rs930295	C	A	C	A	-0.0211	0.0169555	0.8417	0.8441	0.0023	0.00993294	1e-19	0.0877809	84.1607
BMI	Epilepsy	rs9318380	A	G	A	G	0.0143	0.0141819	0.1567	0.1553	0.0024	0.00993127	1.89998e-09	0.1534	35.5017
BMI	Epilepsy	rs9318686	C	T	C	T	0.0105	-0.006965	0.3375	0.3476	0.0018	0.00757065	1e-08	0.3577	34.0278
BMI	Epilepsy	rs9321951	C	T	C	T	0.0102	0.00105877	0.6833	0.6888	0.0019	0.00784276	4.09996e-08	0.8925	28.8199
BMI	Epilepsy	rs9326846	G	A	G	A	0.0108	-0.0102448	0.311	0.3277	0.0019	0.00769129	7.10003e-09	0.1828	32.3102
BMI	Epilepsy	rs934515	A	G	A	G	0.0185	-0.0165362	0.1178	0.1273	0.0027	0.010808	7.59976e-12	0.1261	46.9479
BMI	Epilepsy	rs9349239	G	A	G	A	-0.0122	0.0155605	0.508	0.5104	0.0017	0.00729172	1.29987e-12	0.0328103	51.5017
BMI	Epilepsy	rs9356132	C	T	C	T	0.0099	0.00133257	0.3166	0.3063	0.0018	0.00812541	3.29997e-08	0.87	30.25
BMI	Epilepsy	rs9361779	A	C	A	C	0.011	-0.00980169	0.5572	0.5488	0.0017	0.00726051	1.6e-10	0.1769	41.8685
BMI	Epilepsy	rs936227	G	A	G	A	0.0118	-0.00586799	0.6108	0.587	0.0017	0.00730759	2.29985e-12	0.4219	48.1799
BMI	Epilepsy	rs9362662	G	A	G	A	-0.0112	0.011537	0.5201	0.5145	0.0017	0.0072332	1.2e-10	0.1108	43.4048
BMI	Epilepsy	rs9367368	C	T	C	T	-0.0121	-0.00565037	0.3033	0.305	0.0018	0.00783685	1e-11	0.4708	45.1883
BMI	Epilepsy	rs9388766	C	T	C	T	-0.0109	-0.00472249	0.7122	0.708	0.0018	0.00791037	7.59994e-10	0.5506	36.6698
BMI	Epilepsy	rs9395747	G	T	G	T	0.0151	-0.0217781	0.3005	0.3092	0.0019	0.00778903	2.39994e-15	0.00518	63.1607
BMI	Epilepsy	rs9397928	C	T	C	T	0.0119	-0.00465765	0.263	0.2765	0.002	0.00804431	1.40001e-09	0.5627	35.4025
BMI	Epilepsy	rs9408882	A	G	A	G	-0.0093	-0.00698232	0.4594	0.4544	0.0016	0.00722808	1.29999e-08	0.3342	33.7852
BMI	Epilepsy	rs9426003	A	G	A	G	-0.0116	-0.00226608	0.2952	0.2759	0.0019	0.00812214	1.40001e-09	0.7802	37.2742
BMI	Epilepsy	rs9458814	C	T	C	T	0.0115	-0.00787631	0.2332	0.2392	0.002	0.00846915	1.79999e-08	0.3526	33.0625
BMI	Epilepsy	rs9463175	T	C	T	C	-0.0108	-0.0051244	0.3483	0.3455	0.0017	0.00760296	4.20001e-10	0.5006	40.3599
BMI	Epilepsy	rs946824	C	T	C	T	-0.0206	-0.0206298	0.859	0.8657	0.0026	0.0109268	1.10002e-15	0.0589997	62.7751
BMI	Epilepsy	rs9475173	A	G	A	G	0.0108	-0.00449325	0.6535	0.6521	0.0019	0.00791065	6.59994e-09	0.57	32.3102
BMI	Epilepsy	rs9478671	G	A	G	A	0.012	0.0106178	0.2087	0.2093	0.0021	0.00908283	1.7e-08	0.2425	32.6531
BMI	Epilepsy	rs9489622	A	G	A	G	0.0103	-0.00766118	0.516	0.5039	0.0017	0.00720713	2.80001e-09	0.2879	36.7093
BMI	Epilepsy	rs9507983	C	T	C	T	0.0156	0.00433408	0.3928	0.3874	0.0018	0.00763042	1.39991e-18	0.57	75.1111
BMI	Epilepsy	rs9527455	A	C	A	C	-0.0117	0.00488589	0.2323	0.2242	0.002	0.00875608	8e-09	0.5767	34.2225
BMI	Epilepsy	rs9530843	C	A	C	A	-0.0128	-0.00938572	0.4442	0.4341	0.0018	0.00757523	4.79954e-13	0.2152	50.5679
BMI	Epilepsy	rs9538141	A	G	A	G	0.0164	-0.00673059	0.509	0.5175	0.0017	0.00751182	3.50026e-21	0.37	93.0657
BMI	Epilepsy	rs954018	A	G	A	G	-0.013	-0.000312672	0.3053	0.3077	0.0018	0.0078168	2.09991e-13	0.968	52.1605
BMI	Epilepsy	rs9547153	G	A	G	A	0.0098	-0.00359137	0.3839	0.3785	0.0017	0.00742019	8.70001e-09	0.628599	33.2318
BMI	Epilepsy	rs9571687	A	C	A	C	-0.0129	0.00392272	0.329	0.3274	0.0018	0.00776776	2.80027e-12	0.6136	51.3611
BMI	Epilepsy	rs9615905	T	C	T	C	0.011	0.00633515	0.45	0.4225	0.0017	0.00729016	2.69998e-10	0.3846	41.8685
BMI	Epilepsy	rs961917	G	C	G	C	-0.0116	0.00819828	0.2755	0.2797	0.002	0.00804542	2.59998e-09	0.308	33.64
BMI	Epilepsy	rs962796	C	T	C	T	-0.0148	0.0137895	0.7948	0.7845	0.0022	0.00874412	5.90065e-12	0.1148	45.2562
BMI	Epilepsy	rs9644681	G	A	G	A	-0.0103	-0.0108558	0.6529	0.6554	0.0018	0.00758083	2e-08	0.1521	32.7438
BMI	Epilepsy	rs9650755	G	A	G	A	0.0154	0.00344167	0.2664	0.2806	0.002	0.00804129	2.80027e-15	0.669	59.29
BMI	Epilepsy	rs965961	G	A	G	A	-0.0172	0.00127557	0.8973	0.896	0.0028	0.0118108	6.90001e-10	0.9144	37.7347
BMI	Epilepsy	rs9688431	C	T	C	T	-0.0231	-0.00319139	0.06034	0.0639	0.0035	0.0148437	2.39994e-11	0.8298	43.56
BMI	Epilepsy	rs977540	G	A	G	A	-0.014	-0.00645239	0.2383	0.2386	0.0019	0.00873124	2.49977e-13	0.46	54.2936
BMI	Epilepsy	rs977747	G	T	G	T	-0.0169	0.00173519	0.5949	0.5764	0.0017	0.0073525	1.29987e-24	0.8135	98.827
BMI	Epilepsy	rs980329	C	T	C	T	0.0133	0.00210226	0.2484	0.2507	0.002	0.0083423	2.49977e-11	0.801	44.2225
BMI	Epilepsy	rs9806058	T	A	T	A	-0.0164	-0.0240359	0.123	0.1243	0.0026	0.0112739	4e-10	0.0329997	39.787
BMI	Epilepsy	rs9814557	G	A	G	A	0.01	7.82677e-06	0.3224	0.3033	0.0018	0.00782677	2e-08	0.9989	30.8642
BMI	Epilepsy	rs9816226	T	A	T	A	0.0323	-0.0127061	0.8199	0.8261	0.0021	0.00963314	1.59993e-52	0.1871	236.574
BMI	Epilepsy	rs9817583	A	G	A	G	0.0137	0.0155657	0.1703	0.1653	0.0023	0.00993342	2.5e-09	0.1172	35.4802
BMI	Epilepsy	rs9827823	C	T	C	T	-0.0193	-0.0254889	0.1489	0.1512	0.0024	0.0100548	1.20005e-15	0.0112499	64.6684
BMI	Epilepsy	rs9845966	G	T	G	T	-0.0105	-0.00850995	0.5479	0.5342	0.0017	0.00722407	2.5e-10	0.2388	38.1488
BMI	Epilepsy	rs9848399	G	A	G	A	-0.0164	0.00162879	0.1246	0.1273	0.0026	0.0107867	2.1e-10	0.8801	39.787
BMI	Epilepsy	rs987237	G	A	G	A	0.0409	-0.00497142	0.1803	0.1816	0.0021	0.00932724	9.30037e-84	0.5938	379.322
BMI	Epilepsy	rs9904177	G	A	G	A	0.0117	0.00200033	0.2738	0.2633	0.002	0.00819806	2.30001e-09	0.8069	34.2225
BMI	Epilepsy	rs9951893	C	T	C	T	0.0115	-0.00751721	0.4751	0.4796	0.0017	0.00723504	3.29989e-11	0.2988	45.7612
BMI	Epilepsy	rs995258	C	A	C	A	-0.0144	0.0104568	0.4221	0.4272	0.0017	0.00731755	4.49987e-17	0.1529	71.7509
BMI	Epilepsy	rs9965170	A	G	A	G	-0.0097	0.0189819	0.429	0.416	0.0017	0.00731761	2.5e-08	0.00949402	32.5571
BMI	Epilepsy	rs9989141	T	C	T	C	0.0162	0.0131641	0.6387	0.6202	0.0017	0.00742896	3.59998e-21	0.0763308	90.8097
BMI	Epilepsy	rs9994654	C	A	C	A	-0.0136	-0.00834992	0.1973	0.1973	0.0022	0.00906614	3.40001e-10	0.3573	38.2149
BMI	Epilepsy	rs999889	A	G	A	G	-0.0108	0.0167946	0.2818	0.3001	0.0019	0.00785162	1.40001e-08	0.0324198	32.3102
Waist circumference	Epilepsy	rs10041657	A	G	A	G	0.025	0.00378483	0.2167	0.2223	0.0038	0.00866094	9.09913e-11	0.661899	43.2825
Waist circumference	Epilepsy	rs10516107	A	G	A	G	0.023	-0.00367096	0.2917	0.2928	0.0035	0.00791156	1e-10	0.6426	43.1837
Waist circumference	Epilepsy	rs10748826	C	T	C	T	-0.022	0.00235865	0.4224	0.4358	0.0035	0.00725739	2.5e-10	0.745101	39.5102
Waist circumference	Epilepsy	rs10923712	A	G	A	G	0.036	-0.00439468	0.5603	0.6013	0.0033	0.00736127	2.60016e-27	0.5505	119.008
Waist circumference	Epilepsy	rs1108472	T	C	T	C	0.019	-0.000704999	0.3583	0.4327	0.0033	0.00726803	1.2e-08	0.9223	33.1497
Waist circumference	Epilepsy	rs1144	C	T	C	T	0.019	0.00278421	0.275	0.3471	0.0035	0.00760713	3.09999e-08	0.7146	29.4694
Waist circumference	Epilepsy	rs12127195	A	G	A	G	0.02	-0.00238961	0.325	0.2937	0.0035	0.00818358	1.5e-08	0.77	32.6531
Waist circumference	Epilepsy	rs12207675	C	T	C	T	0.03	-0.0124563	0.1333	0.1073	0.005	0.0116305	3.79997e-09	0.2844	36
Waist circumference	Epilepsy	rs12317176	C	T	C	T	-0.021	-0.00713366	0.3833	0.3355	0.0034	0.00767886	3.89996e-10	0.3529	38.1488
Waist circumference	Epilepsy	rs12330322	T	C	T	C	-0.022	-0.00449541	0.225	0.2197	0.0039	0.00871203	1e-08	0.6056	31.8212
Waist circumference	Epilepsy	rs12656497	C	T	C	T	-0.022	-0.000190926	0.5167	0.5928	0.0033	0.00763704	6.59933e-11	0.98	44.4444
Waist circumference	Epilepsy	rs12679556	G	T	G	T	0.025	-0.00153289	0.2083	0.2791	0.0037	0.0080256	9.70063e-12	0.8489	45.6538
Waist circumference	Epilepsy	rs12991495	C	T	C	T	-0.026	-0.00531588	0.325	0.3001	0.0037	0.00826731	5.79963e-13	0.52	49.3791
Waist circumference	Epilepsy	rs1344674	G	A	G	A	0.024	0.0113198	0.4833	0.4341	0.0032	0.00730779	7.50067e-14	0.1215	56.25
Waist circumference	Epilepsy	rs16957304	G	A	G	A	-0.059	-0.039322	0.05	0.044	0.011	0.0179634	2.5e-08	0.0286299	28.7686
Waist circumference	Epilepsy	rs1776897	T	G	T	G	-0.058	0.0272879	0.925	0.9078	0.0061	0.0124602	1.29987e-21	0.0285102	90.4058
Waist circumference	Epilepsy	rs1863913	T	C	T	C	0.024	0.0122358	0.6417	0.6771	0.0035	0.00771002	2.99985e-12	0.1126	47.0204
Waist circumference	Epilepsy	rs2052670	G	A	G	A	0.02	0.000920137	0.4083	0.3409	0.0034	0.00760444	8.19993e-09	0.9033	34.6021
Waist circumference	Epilepsy	rs2079795	C	T	C	T	-0.025	-0.018626	0.7	0.6712	0.0035	0.00793949	2.70023e-13	0.0189998	51.0204
Waist circumference	Epilepsy	rs2124969	C	T	C	T	0.02	0.00400477	0.4083	0.3938	0.0034	0.00737526	1.2e-09	0.587	34.6021
Waist circumference	Epilepsy	rs2197271	G	C	G	C	0.027	-0.0175731	0.2417	0.2481	0.0038	0.0083562	3.40017e-13	0.0354699	50.4848
Waist circumference	Epilepsy	rs2214442	G	A	G	A	0.026	0.0142027	0.4417	0.4739	0.0045	0.00722782	3.89996e-09	0.0494197	33.3827
Waist circumference	Epilepsy	rs2274432	A	G	A	G	0.024	0.0180486	0.3729	0.3465	0.0035	0.00755804	2.39994e-12	0.0169399	47.0204
Waist circumference	Epilepsy	rs2294239	G	A	G	A	-0.019	0.00670354	0.45	0.4209	0.0034	0.00731029	2e-08	0.3593	31.2284
Waist circumference	Epilepsy	rs2638953	C	G	C	G	0.023	0.00306557	0.6333	0.6996	0.0035	0.00792137	2.80027e-11	0.6989	43.1837
Waist circumference	Epilepsy	rs2745353	T	C	T	C	0.029	-0.00155958	0.55	0.5154	0.0032	0.00728777	5.10035e-20	0.8302	82.1289
Waist circumference	Epilepsy	rs3764419	A	C	A	C	-0.02	-0.0113194	0.375	0.3855	0.0034	0.00740795	5.49997e-09	0.1266	34.6021
Waist circumference	Epilepsy	rs3786897	G	A	G	A	0.021	0.00586806	0.4083	0.4149	0.0034	0.00760112	4.90004e-10	0.44	38.1488
Waist circumference	Epilepsy	rs3791679	G	A	G	A	-0.036	-0.00825572	0.275	0.2615	0.0038	0.0081902	3.90032e-21	0.3133	89.7507
Waist circumference	Epilepsy	rs4369779	C	T	C	T	0.041	0.0126217	0.7417	0.7969	0.004	0.0089452	1.39991e-24	0.1582	105.062
Waist circumference	Epilepsy	rs4567683	G	A	G	A	-0.023	0.00768477	0.7167	0.7388	0.0037	0.0084448	1.29999e-09	0.3629	38.6413
Waist circumference	Epilepsy	rs459193	G	A	G	A	-0.023	0.00308479	0.7833	0.7454	0.0036	0.00861673	1.5e-10	0.719999	40.8179
Waist circumference	Epilepsy	rs4886782	A	G	A	G	-0.024	-0.00164917	0.2667	0.3421	0.0035	0.00767057	4.19952e-12	0.8299	47.0204
Waist circumference	Epilepsy	rs6715793	T	C	T	C	0.019	0.0043062	0.45	0.4921	0.0033	0.00726172	2.99999e-09	0.553	33.1497
Waist circumference	Epilepsy	rs6775778	G	A	G	A	-0.022	4.25841e-05	0.2167	0.2324	0.0038	0.00851681	4e-09	0.9957	33.518
Waist circumference	Epilepsy	rs6900530	T	C	T	C	-0.055	0.00854517	0.0417	0.0317	0.0091	0.0210472	1.6e-09	0.6849	36.5294
Waist circumference	Epilepsy	rs7162542	G	C	G	C	0.037	-0.000790471	0.5167	0.5814	0.0033	0.00731918	1.20005e-28	0.9144	125.712
Waist circumference	Epilepsy	rs7166081	A	G	A	G	0.024	-0.00980381	0.8083	0.7548	0.0038	0.00837217	3.79997e-10	0.2414	39.8892
Waist circumference	Epilepsy	rs754133	A	G	A	G	0.029	-0.0128978	0.3333	0.3582	0.0035	0.00760932	4.00037e-17	0.0900306	68.6531
Waist circumference	Epilepsy	rs7689420	C	T	C	T	0.029	0.00553982	0.8083	0.8199	0.0044	0.00937364	1.39991e-11	0.5544	43.4401
Waist circumference	Epilepsy	rs7727544	T	C	T	C	0.02	0.00525388	0.5917	0.5247	0.0033	0.00726677	2.30001e-09	0.47	36.7309
Waist circumference	Epilepsy	rs7759938	T	C	T	C	-0.028	0.0060788	0.6417	0.6816	0.0035	0.00780334	1.20005e-15	0.436	64
Waist circumference	Epilepsy	rs780159	G	A	G	A	0.019	0.00620947	0.525	0.605	0.0034	0.0074454	1.6e-08	0.4042	31.2284
Waist circumference	Epilepsy	rs798502	C	A	C	A	-0.024	-0.0126698	0.275	0.2905	0.0036	0.00813732	2.90001e-11	0.1195	44.4444
Waist circumference	Epilepsy	rs849140	C	T	C	T	-0.028	-0.00806695	0.6	0.6016	0.0033	0.00734694	5.70033e-17	0.2724	71.9927
Waist circumference	Epilepsy	rs9389986	A	T	A	T	-0.024	-0.00961088	0.25	0.2968	0.0037	0.00808316	3.29989e-11	0.2345	42.0745
Waist circumference	Epilepsy	rs9435732	T	C	T	C	-0.031	0.00160395	0.175	0.2643	0.0037	0.0084865	7.59976e-17	0.85	70.1972
Waist circumference	Epilepsy	rs991967	C	A	C	A	0.026	0.000209629	0.1897	0.3124	0.0035	0.00776404	2.90001e-13	0.9784	55.1837
Hip circumference	Epilepsy	rs10123368	C	T	C	T	0.025	0.00224613	0.2	0.1946	0.0043	0.00909366	3.29997e-09	0.8051	33.8021
Hip circumference	Epilepsy	rs10140922	T	G	T	G	-0.03	0.00701405	0.375	0.4154	0.0046	0.00732155	4.60045e-11	0.3379	42.5331
Hip circumference	Epilepsy	rs10195252	C	T	C	T	0.023	0.00716483	0.4417	0.3935	0.0035	0.00744011	7.8001e-11	0.3357	43.1837
Hip circumference	Epilepsy	rs1046934	C	A	C	A	0.022	0.0163958	0.375	0.3495	0.0037	0.00754873	8.30004e-10	0.0298298	35.3543
Hip circumference	Epilepsy	rs1053593	T	G	T	G	0.021	-0.0120612	0.6583	0.6365	0.0037	0.00751008	2.80001e-08	0.1082	32.2133
Hip circumference	Epilepsy	rs10804591	A	C	A	C	-0.037	-0.00560907	0.85	0.7553	0.0042	0.00839681	1.10002e-18	0.5041	77.6077
Hip circumference	Epilepsy	rs10842708	A	G	A	G	0.022	-0.00889666	0.8167	0.7274	0.0039	0.00816208	2.69998e-08	0.2757	31.8212
Hip circumference	Epilepsy	rs10950949	C	A	C	A	-0.021	0.0101964	0.3833	0.3834	0.0036	0.00747534	1.5e-08	0.1725	34.0278
Hip circumference	Epilepsy	rs11107116	T	G	T	G	0.023	-0.0137398	0.2	0.2209	0.0042	0.00866863	4e-08	0.113	29.9887
Hip circumference	Epilepsy	rs11242	C	T	C	T	-0.024	0.000392205	0.575	0.5669	0.0035	0.00726305	2.60016e-12	0.9568	47.0204
Hip circumference	Epilepsy	rs11612228	T	C	T	C	0.023	-0.00529584	0.3167	0.3344	0.004	0.00803618	8.60003e-09	0.51	33.0625
Hip circumference	Epilepsy	rs1173770	C	T	C	T	-0.026	0.000432297	0.525	0.6007	0.0035	0.00745339	1.29987e-13	0.9539	55.1837
Hip circumference	Epilepsy	rs11947381	C	T	C	T	0.027	-0.00379544	0.4667	0.5459	0.0035	0.00725706	1.9002e-14	0.6011	59.5102
Hip circumference	Epilepsy	rs12048049	G	C	G	C	0.023	0.000279683	0.1917	0.3123	0.0038	0.00776898	1.2e-09	0.9715	36.6343
Hip circumference	Epilepsy	rs12086130	T	C	T	C	0.038	0.0146101	0.1	0.0886	0.006	0.0127045	1.7e-10	0.2501	40.1111
Hip circumference	Epilepsy	rs12092054	G	A	G	A	-0.029	0.00486648	0.2155	0.1738	0.0049	0.00950485	3.09999e-09	0.6089	35.0271
Hip circumference	Epilepsy	rs12130243	G	T	G	T	-0.029	-0.0117815	0.2	0.2199	0.0051	0.0086948	1.89998e-08	0.1755	32.3337
Hip circumference	Epilepsy	rs12316131	C	T	C	T	0.032	-0.00788449	0.1917	0.2075	0.0042	0.00916801	3.29989e-14	0.39	58.0499
Hip circumference	Epilepsy	rs1254257	C	T	C	T	0.029	0.00926086	0.2833	0.3114	0.0048	0.00778878	9.09997e-10	0.2345	36.5017
Hip circumference	Epilepsy	rs12744534	G	A	G	A	0.033	-0.0137939	0.1441	0.1385	0.0052	0.0104499	3.50002e-10	0.187	40.2737
Hip circumference	Epilepsy	rs12817549	C	T	C	T	-0.028	-0.00893767	0.4333	0.4441	0.0035	0.0072664	1.10002e-15	0.2189	64
Hip circumference	Epilepsy	rs12980348	G	T	G	T	0.028	-0.00172188	0.375	0.3855	0.0036	0.00745405	3.50026e-15	0.8173	60.4938
Hip circumference	Epilepsy	rs1361109	T	C	T	C	0.024	0.0131923	0.4083	0.4904	0.0036	0.00722074	1.80011e-11	0.0677407	44.4444
Hip circumference	Epilepsy	rs1388251	G	A	G	A	-0.023	-0.00676843	0.2583	0.2647	0.0039	0.00818431	1.79999e-09	0.408	34.7798
Hip circumference	Epilepsy	rs1545552	G	A	G	A	0.03	0.000726874	0.7083	0.7146	0.004	0.00835488	8.49963e-14	0.9303	56.25
Hip circumference	Epilepsy	rs1662837	C	T	C	T	0.027	-0.0179928	0.275	0.3052	0.0037	0.00783659	3.59998e-13	0.0216701	53.2505
Hip circumference	Epilepsy	rs17194040	A	G	A	G	0.024	0.0179365	0.3583	0.2724	0.004	0.00809408	6.19998e-10	0.0267098	36
Hip circumference	Epilepsy	rs17346473	G	A	G	A	0.03	0.00884629	0.2167	0.2659	0.0039	0.00815326	2.60016e-14	0.2778	59.1716
Hip circumference	Epilepsy	rs17819328	G	T	G	T	-0.022	-0.0148241	0.45	0.4423	0.0036	0.00728456	5.19996e-10	0.0418601	37.3457
Hip circumference	Epilepsy	rs1812175	G	A	G	A	0.054	0.00608331	0.8083	0.8191	0.0046	0.00934456	1.20005e-31	0.514801	137.807
Hip circumference	Epilepsy	rs181553	A	G	A	G	0.028	0.0119877	0.6833	0.661	0.0037	0.00761127	2.09991e-14	0.1152	57.2681
Hip circumference	Epilepsy	rs2034088	C	T	C	T	-0.021	0.001937	0.3833	0.5066	0.0035	0.00728196	1.29999e-09	0.7905	36
Hip circumference	Epilepsy	rs2247341	A	G	A	G	0.023	0.00359082	0.4167	0.3397	0.0036	0.00790929	2.69998e-10	0.649999	40.8179
Hip circumference	Epilepsy	rs2326788	A	G	A	G	-0.02	0.0100044	0.3083	0.3871	0.0036	0.00741613	2e-08	0.1774	30.8642
Hip circumference	Epilepsy	rs2377058	G	A	G	A	0.023	0.0107723	0.25	0.3383	0.0037	0.00761291	7.69999e-10	0.1571	38.6413
Hip circumference	Epilepsy	rs2597513	T	C	T	C	-0.033	0.00807238	0.875	0.8934	0.0057	0.0119414	8.40001e-09	0.498901	33.518
Hip circumference	Epilepsy	rs2638953	C	G	C	G	0.023	0.00306557	0.6333	0.6996	0.0037	0.00792137	2.90001e-10	0.6989	38.6413
Hip circumference	Epilepsy	rs2820443	C	T	C	T	0.047	-0.00774431	0.3	0.2766	0.0038	0.00805859	2.80027e-35	0.3363	152.978
Hip circumference	Epilepsy	rs3118914	T	G	T	G	-0.032	-0.00693255	0.1917	0.2032	0.0042	0.00894523	1.69981e-14	0.4383	58.0499
Hip circumference	Epilepsy	rs3738814	G	A	G	A	-0.03	-0.0042766	0.3729	0.4536	0.0035	0.00726078	1.59993e-17	0.5556	73.4694
Hip circumference	Epilepsy	rs3747579	T	C	T	C	0.022	0.0140096	0.7333	0.715	0.0039	0.00796454	1.29999e-08	0.0785507	31.8212
Hip circumference	Epilepsy	rs3791679	G	A	G	A	-0.04	-0.00825572	0.275	0.2615	0.0041	0.0081902	1.99986e-22	0.3133	95.1814
Hip circumference	Epilepsy	rs4130415	C	T	C	T	-0.037	-0.0103094	0.1917	0.2611	0.0043	0.00822118	5.90065e-18	0.2098	74.04
Hip circumference	Epilepsy	rs42235	T	C	T	C	0.033	0.00404313	0.3417	0.3061	0.0038	0.00815148	1.59993e-18	0.62	75.4155
Hip circumference	Epilepsy	rs4239437	C	T	C	T	0.034	0.0142712	0.7417	0.799	0.0043	0.00898693	3.69999e-15	0.1122	62.5203
Hip circumference	Epilepsy	rs4243400	G	A	G	A	0.023	-0.00631309	0.5	0.4808	0.0035	0.00728154	3.29989e-11	0.3857	43.1837
Hip circumference	Epilepsy	rs4246307	A	G	A	G	-0.024	0.0109583	0.5083	0.4806	0.0043	0.00720942	4.20001e-08	0.1285	31.152
Hip circumference	Epilepsy	rs4371882	G	A	G	A	0.027	0.0070993	0.1667	0.1785	0.0045	0.0096327	3.29997e-09	0.4611	36
Hip circumference	Epilepsy	rs4620037	C	A	C	A	-0.024	0.00284709	0.2083	0.21	0.0043	0.0088419	2.39999e-08	0.7474	31.152
Hip circumference	Epilepsy	rs4973517	C	T	C	T	-0.027	0.000249989	0.25	0.2781	0.0044	0.00806417	9.29994e-10	0.9754	37.655
Hip circumference	Epilepsy	rs558003	A	G	A	G	0.045	-0.00264435	0.0417	0.0895	0.0059	0.0130908	2.99985e-14	0.84	58.1729
Hip circumference	Epilepsy	rs561341	G	T	G	T	0.03	-0.0245603	0.175	0.1385	0.0049	0.0106598	1.5e-09	0.0212002	37.4844
Hip circumference	Epilepsy	rs6088638	C	T	C	T	0.028	-0.0134689	0.1833	0.1602	0.0049	0.0100589	6.90001e-09	0.1806	32.6531
Hip circumference	Epilepsy	rs6556079	A	G	A	G	-0.028	-0.00858202	0.5917	0.5938	0.0045	0.00734762	4.49997e-10	0.2427	38.716
Hip circumference	Epilepsy	rs6570509	T	G	T	G	-0.043	-0.00821513	0.2583	0.2998	0.0039	0.0078689	9.3994e-29	0.2965	121.565
Hip circumference	Epilepsy	rs686320	C	G	C	G	-0.031	-0.0306317	0.0917	0.1332	0.0053	0.0106731	4.09996e-09	0.00409996	34.2115
Hip circumference	Epilepsy	rs6903448	T	C	T	C	-0.035	-0.0045564	0.1583	0.154	0.0047	0.0099921	1.9002e-13	0.6481	55.455
Hip circumference	Epilepsy	rs7007820	G	A	G	A	-0.02	-0.0121973	0.375	0.4027	0.0035	0.00733895	6.80002e-09	0.0965806	32.6531
Hip circumference	Epilepsy	rs7008867	A	G	A	G	0.023	0.00907508	0.2083	0.2303	0.004	0.00861831	4.70002e-09	0.2922	33.0625
Hip circumference	Epilepsy	rs714515	A	G	A	G	0.022	0.00962658	0.5417	0.5742	0.0035	0.00728734	7.49998e-10	0.1865	39.5102
Hip circumference	Epilepsy	rs7162542	G	C	G	C	0.039	-0.000790471	0.5167	0.5814	0.0035	0.00731918	4.30031e-29	0.9144	124.163
Hip circumference	Epilepsy	rs7223966	A	G	A	G	0.028	0.0150291	0.325	0.2698	0.0038	0.00812825	1.59993e-13	0.0644006	54.2936
Hip circumference	Epilepsy	rs7274811	T	G	T	G	-0.024	-0.0176735	0.2	0.25	0.004	0.00834836	1.29999e-09	0.0342602	36
Hip circumference	Epilepsy	rs7759938	T	C	T	C	-0.025	0.0060788	0.6417	0.6816	0.0037	0.00780334	5.19996e-12	0.436	45.6538
Hip circumference	Epilepsy	rs798489	T	C	T	C	-0.035	-0.00513248	0.275	0.2642	0.0039	0.00858274	5.40008e-19	0.55	80.5391
Hip circumference	Epilepsy	rs849141	G	A	G	A	-0.032	-0.0144745	0.7083	0.7316	0.0038	0.0081135	1.69981e-16	0.0743601	70.9141
Hip circumference	Epilepsy	rs891088	G	A	G	A	0.025	-0.000399927	0.275	0.2641	0.0039	0.00816178	1.79999e-10	0.9609	41.0914
Hip circumference	Epilepsy	rs912057	G	A	G	A	-0.028	0.00832616	0.6167	0.6256	0.0036	0.00770941	3.69999e-15	0.28	60.4938
Hip circumference	Epilepsy	rs9388766	C	T	C	T	-0.026	-0.00472249	0.6667	0.708	0.0037	0.00791037	1.59993e-12	0.5506	49.3791
Hip circumference	Epilepsy	rs975496	G	A	G	A	0.029	-0.000233	0.8417	0.8351	0.0049	0.00970832	1.40001e-09	0.9808	35.0271
Hip circumference	Epilepsy	rs9890032	G	C	G	C	-0.025	-0.011551	0.375	0.3857	0.0036	0.00740921	1.59993e-12	0.119	48.2253
Hip circumference	Epilepsy	rs9993613	G	T	G	T	-0.027	-0.00257395	0.4917	0.5236	0.0045	0.00731237	6.80002e-10	0.7248	36
Waist-to-hip ratio	Epilepsy	rs10245353	A	C	A	C	0.027	-0.0139663	0.1833	0.186	0.0041	0.00952029	3.50026e-11	0.1424	43.367
Waist-to-hip ratio	Epilepsy	rs10842708	A	G	A	G	-0.024	-0.00889666	0.8167	0.7274	0.0036	0.00816208	3.10027e-11	0.2757	44.4444
Waist-to-hip ratio	Epilepsy	rs1128249	T	G	T	G	-0.02	0.00780362	0.4417	0.3824	0.0033	0.00746758	7.79992e-10	0.2961	36.7309
Waist-to-hip ratio	Epilepsy	rs11663816	C	T	C	T	0.026	0.00721291	0.3167	0.2513	0.0037	0.00830024	3.10027e-12	0.385	49.3791
Waist-to-hip ratio	Epilepsy	rs11755724	G	A	G	A	0.019	0.00511334	0.7	0.6288	0.0034	0.00762048	8e-09	0.5021	31.2284
Waist-to-hip ratio	Epilepsy	rs1294410	C	T	C	T	0.025	0.00766677	0.625	0.6282	0.0033	0.00771305	1.99986e-14	0.32	57.3921
Waist-to-hip ratio	Epilepsy	rs13130484	T	C	T	C	0.019	0.00426743	0.4333	0.4234	0.0033	0.00729475	1.5e-08	0.5589	33.1497
Waist-to-hip ratio	Epilepsy	rs1421085	C	T	C	T	0.043	-0.00875232	0.45	0.4079	0.0033	0.00761071	4.30031e-38	0.25	169.789
Waist-to-hip ratio	Epilepsy	rs1440372	C	T	C	T	0.022	0.00732427	0.7417	0.7355	0.0036	0.00822952	2.69998e-09	0.3735	37.3457
Waist-to-hip ratio	Epilepsy	rs1563355	C	T	C	T	0.031	0.00512613	0.6864	0.6894	0.0044	0.00777865	1.69981e-12	0.51	49.6384
Waist-to-hip ratio	Epilepsy	rs16996700	C	T	C	T	-0.021	0.00296088	0.3	0.2762	0.0036	0.00804587	8.79995e-09	0.7126	34.0278
Waist-to-hip ratio	Epilepsy	rs2207139	G	A	G	A	0.024	-0.00508804	0.1	0.1701	0.0043	0.00958199	3.59998e-08	0.5955	31.152
Waist-to-hip ratio	Epilepsy	rs2398893	G	A	G	A	-0.02	-0.00664334	0.3167	0.2692	0.0036	0.00811152	4e-08	0.4126	30.8642
Waist-to-hip ratio	Epilepsy	rs2972164	C	T	C	T	0.019	0.00180703	0.5	0.5367	0.0033	0.00731589	1e-08	0.8049	33.1497
Waist-to-hip ratio	Epilepsy	rs3786897	G	A	G	A	0.022	0.00586806	0.4083	0.4149	0.0033	0.00760112	2.49977e-11	0.44	44.4444
Waist-to-hip ratio	Epilepsy	rs459193	G	A	G	A	-0.027	0.00308479	0.7833	0.7454	0.0037	0.00861673	3.40017e-13	0.719999	53.2505
Waist-to-hip ratio	Epilepsy	rs4823006	G	A	G	A	-0.019	0.00603369	0.4667	0.4441	0.0033	0.00748597	3.29997e-09	0.42	33.1497
Waist-to-hip ratio	Epilepsy	rs4929927	G	A	G	A	0.019	0.00115523	0.725	0.6304	0.0033	0.00745309	1.6e-08	0.8767	33.1497
Waist-to-hip ratio	Epilepsy	rs6736025	T	G	T	G	-0.024	-0.00430593	0.4083	0.4426	0.0042	0.00727353	7.19996e-09	0.5535	32.6531
Waist-to-hip ratio	Epilepsy	rs6743060	A	C	A	C	0.025	0.00195071	0.875	0.8327	0.0043	0.00965698	1.5e-08	0.8395	33.8021
Waist-to-hip ratio	Epilepsy	rs714515	A	G	A	G	-0.019	0.00962658	0.5417	0.5742	0.0033	0.00728734	5.89997e-09	0.1865	33.1497
Waist-to-hip ratio	Epilepsy	rs7973683	A	C	A	C	-0.02	-0.00533583	0.3833	0.3348	0.0034	0.00762262	3.29997e-09	0.4839	34.6021
Waist-to-hip ratio	Epilepsy	rs879048	A	C	A	C	0.022	0.00444202	0.8	0.7777	0.004	0.00872695	3.59998e-08	0.6111	30.25
Waist-to-hip ratio	Epilepsy	rs9491696	G	C	G	C	0.037	0.00844043	0.525	0.5169	0.0032	0.00723259	1.39991e-30	0.2432	133.691

## Sheet: Supplementary Table S9
Supplementary Table S9. Sensitivity analysis of Mendelian randomization
Exposure	Outcome	Heterogeneity test (IVW)		Horizontal pleiotropy test
		(IVW)Q estimate	(IVW) Q P value	(MR-Egger) Intercept	(MR-Egger) P value	(MR-PRESSO)Globle test P value
Alcohol consumption	Epilepsy	52.174	0.315	-0.00022	0.943	0.31
Smoking Initiation	Epilepsy	333.463	9.50824e-06	0.000793	0.766	<0.001
Smoking per day	Epilepsy	5.74642	0.218903	0.01389	0.126	0.361
Hip circumference	Epilepsy	97.253	0.017	9.5e-05	0.985	0.015
Body mass index	Epilepsy	1174.54	5.09177e-19	0.000259	0.821	<0.001
Waist circumference	Epilepsy	54.684	0.178	0.0062	0.234	0.181
Waist-to-hip ratio	Epilepsy	14.78	0.871	0.00622	0.396	0.86
Sensitivity analysis including pleiotropy analysis and heterogeneity analysis.

[truncated: 2 more sheets: Supplementary Table S10, Supplementary Table S11]
